# Supplementary material for: Developing the Protocol Infrastructure for DNA Sequencing Natural History Collections
Source: Biodivers Data J. 2023 Oct 27;11:e102317. doi: 10.3897/BDJ.11.e102317 (PMC10848826; doi:10.3897/BDJ.11.e102317)
Supplement: Supplementary material 1 — hDNA laboratory equipment list [file bdj-11-e102317-s001.xlsx]

## Sheet: Lab_equipment
Equipment list for the historic DNA lab at the Royal Botanic Garden Edinburgh
The restricted access lab consists of a corridor, a storage room, and two separate lab rooms, one for sample prepping and one for DNA extraction and library preparation.
The two lab rooms have dedicated HEPA-filtered air supply.
Description	Purpose	Manufacturer	Model	Cost (£, excl. VAT)	Comments	Link
PCR cabinet with UV-light	Sample processing (sub-sampling, tissue grinding)	Grant	UVC/T-M-AR	1991	Dead air box may be sufficient for certain applications	https://grantinstruments.com/scientific/covid-19-products/uvc-t-m-ar-stainless-steel-general-purpose-pcr-uv-cabinet
UV crosslinker	For fast UV-decontamination of sample prep tools	Analytik Jena	CL-3000	1087		https://www.analytik-jena.us/products/lab-equipment/uv-crosslinkers/uvp-crosslinker/
PCR cabinet with HEPA filters and UV-light	DNA-free workstation for aliquoting, preparaing master mixes, buffers, etc.	VWR	732-3410P	3352	Can also be used for UV-decontamination of consumables; should have it's own set of pipettes and minifuge	https://uk.vwr.com/store/product/23511866/pcr-workstation-pro-hepa
Class II Biological Safety Cabinet with HEPA filters and UV-light	DNA extraction and library preparation; a BSLII offers both sample and user protection	Monmouth Scientific	GUARDIAN MSC1200	6968	A lvertical laminar flow cabinet is often a preferred alternative if the extractor function is not needed	https://monmouthscientific.co.uk/product/biological-safety-cabinets-class2/
Water purification system with UV lamp	Cleaning and rinsing	Merck	Direct-Q3 UV	4668	Nuclease free water (e.g. Qiagen) is recommended for buffers and master mixes	https://www.merckmillipore.com/GB/en/product/Direct-Q-3-UV-Water-Purification-System,MM_NF-ZRQSVP3WW
Swing bucket centrifuge with 50ml tubes adaptors	For DNA extractions using spin columns when working with larger volumes	Eppendorf	5804 with rotor S-4-72	4578	Swing buckets reduce the risk of assembled spin columns with reservoirs to snap off during centrifugation	https://www.eppendorf.com/gb-en/eShop-Products/Centrifugation/Multipurpose-Centrifuges/Centrifuge-5804-5804R-p-5804000565
Micro centrifuge	Spin column clean ups	Eppendorf	5425 with rotor FA-24x2	1924		https://www.eppendorf.com/gb-en/eShop-Products/Centrifugation/Microcentrifuges/Centrifuge-5425-5425R-p-5405000166
Nutating mixer	Sample digestion	Labnet	GyroMini	256		https://www.labnetinternational.com/products/gyromini%E2%84%A2-nutating-mixer
Incubator with access port	To fit nutating mixer for sample digestion at 37C	Binder	BF56 with 50mm port	1886		https://www.binder-world.com/en/products/standard-incubators/series-bf-avantgardeline/bf-56
Thermoshaker with 24 x 1.5ml tubes block	Spin column elution	Grant	PHMT-PSC24N	1034	A thermoblock or the incubator can be used instead	https://grantinstruments.com/scientific/life-science/thermoshakers/phmt-thermoshaker-for-microtubes-and-microplates
Vortex-Genie 2 - Variable Speed Mixer	Mixing	Scientific industries	SI-0266	209		https://www.scientificindustries.com/vortex-genie-2.html
Thermal cycler	Library preparation	BioRad	T100	2755	Not for amplification!	https://www.bio-rad.com/en-uk/product/t100-thermal-cycler?ID=LGTWGIE8Z
Balance 0.001g	Sample weighing	Ohaus	PX323	646		https://mec.ohaus.com/en-MEC/Products/Balances-Scales/Precision-Balances/Pioneer-Precision-(1)/Electronic-Balance-PX323-(1)
Balance 0.0001g	Reagent weighing	Ohaus	PX124	849		https://mec.ohaus.com/en-MEC/Products/Balances-Scales/Analytical-Balances/Pioneer-Analytical-(1)/Electronic-Balance-PX124-(1)
Chemicals cabinet	Inside lab storage	James Bedford	88H644	204		https://www.wolflabs.co.uk/laboratory-products/storage-cabinets/10045046
Flammables cabinet	Inside lab storage	James Bedford	88F644	203		https://www.wolflabs.co.uk/laboratory-products/storage-cabinets/10001447
Underbench fridge	Inside lab storage	Liebherr	LKUEXV1610	919		https://www.fishersci.co.uk/shop/products/mediline-laboratory-refrigerator-comfort-electronic-controller-spark-free-interior-1/10729575
Underbench freezer	Inside lab storage	Liebherr	LGUEX1500	933		https://www.fishersci.co.uk/shop/products/mediline-laboratory-freezer-comfort-electronic-controller-spark-free-interior/10648215
Storage cupboard	Outside storage	James Bedford	88H824	523	Upon delivery, consumables and reagents should be stored separately from general labs	https://www.wolflabs.co.uk/laboratory-products/storage-cabinets/10067638
Fridge/freezer	Outside storage	Liebherr	LCEXV4010	1630	DNA extracts and non-amplified libraries should have dedicated long-term storage	https://www.fishersci.co.uk/shop/products/mediline-laboratory-refrigerator-freezer-comfort-electronic-controller-spark-free-interior/15103844
Freezer	Outside storage	Liebherr	LGEX3410	1345		https://www.fishersci.co.uk/shop/products/16824220/16824220

## Sheet: PPE_and_contamination_control
Description	Purpose
Longer cuff gloves	To use as first layer. Do not touch anything except other gloves. Thin gloves are recommended to avoid strain.
Gloves	To use as second layer. Change often, and always when moving to cleaner area. Thin gloves are recommended to avoid strain.
Hair nets	And beard nets if applicable.
Surgical face mask	Tie on will stay in place better than earloop masks. Comfortable fit is important to avoid touching the mask.
Overshoes
Tyvek coveralls	Change in the lab antichamber and don coverall, faceshield, and clogs just before entering the cleanest area.
Faceshileds
Autoclavable/cleanroom clogs	Leave shoes outside the lab.
Layered tacky mats	For the entrance to every room, always step on when entering.
Soap/detergent	E.g. Alconox for cleaning tools and wiping surfaces.
Sodium hypochlorite (bleach)	Use a 2% solution for cleaning tools and wiping non-delicate surfcaes.
DNA-Exitus or DNA-away	For cleaning of screens, cabintes, centrifuges, and other delicate surfaces.
Bleach bath	Clean all racks, glassware, etc. in a 2% bleach bath.
Mop	Clean floors regularly with a mix of water, detergent, and bleach.
Oversleeves	For sample powdering, change between samples.
Aluminium foil	Can be used as clean working surface and changed between samples.
Color coded tube racks	Separate DNA-free and sample racks.
1.5-2ml tubes	Use LoBind tubes, especially for long-term storage.
0.2ml tubes	Use individually attached rather than strip caps.
Pipette tips	Always use filter tips.
Cooling racks	Do not bring ice to the lab. Use hot start polymerases.
