# Supplementary material for: Developing the Protocol Infrastructure for DNA Sequencing Natural History Collections
Source: Biodivers Data J. 2023 Oct 27;11:e102317. doi: 10.3897/BDJ.11.e102317 (PMC10848826; doi:10.3897/BDJ.11.e102317)
Supplement: Supplementary material 2 — Case study 2 metadata [file bdj-11-e102317-s002.xlsx]

## Sheet: WGS
Sample ID	Institution storing	Phylum	Class	Order	Family	Subfamily	Genus	Species	Collection date	Country	Preservation	DNA concentration ng/µl	Elution volume µl	DNA quantity µg	Protocol	Tissue	Proportion of DNA 35-350bp	Sequencing_company	Library_preparation	Proportion of raw reads Q>30	Raw WGS data
AB71162560	RMCA	Arthropoda	Insecta	Diptera	Tephritidae	Dacinae	Dacus	bivittatus	2008	Cameroon	Ethanol; -20°C	19.5	100	1.95	Dneasy Blood & Tissue Kit (Qiagen)	Whole specimen	0.334	Berry Genomics	Illumina NovaSeq150PE	0.9093	Upon request
AB71162559	RMCA	Arthropoda	Insecta	Diptera	Tephritidae	Dacinae	Dacus	bivittatus	2008	Cameroon	Ethanol; -20°C	17.1	100	1.71	Dneasy Blood & Tissue Kit (Qiagen)	Whole specimen	0.353	Berry Genomics	Illumina NovaSeq150PE	0.9035	Upon request
AB71162558	RMCA	Arthropoda	Insecta	Diptera	Tephritidae	Dacinae	Dacus	bivittatus	2009	Togo	Ethanol; -20°C	29.2	100	2.92	Dneasy Blood & Tissue Kit (Qiagen)	Whole specimen	0.243	Berry Genomics	Illumina NovaSeq150PE	0.9117	Upon request
AB71162557	RMCA	Arthropoda	Insecta	Diptera	Tephritidae	Dacinae	Dacus	bivittatus	2009	Togo	Ethanol; -20°C	31.5	100	3.15	Dneasy Blood & Tissue Kit (Qiagen)	Whole specimen	0.386	Berry Genomics	Illumina NovaSeq150PE	0.91965	Upon request
AB71162556	RMCA	Arthropoda	Insecta	Diptera	Tephritidae	Dacinae	Dacus	bivittatus	2008	Mozambique	Ethanol; -20°C	18.2	100	1.82	Dneasy Blood & Tissue Kit (Qiagen)	Whole specimen	0.278	Berry Genomics	Illumina NovaSeq150PE	0.91695	Upon request
AB71162555	RMCA	Arthropoda	Insecta	Diptera	Tephritidae	Dacinae	Dacus	bivittatus	2008	Mozambique	Ethanol; -20°C	19.7	100	1.97	Dneasy Blood & Tissue Kit (Qiagen)	Whole specimen	0.355	Berry Genomics	Illumina NovaSeq150PE	0.9158	Upon request
AB71162554	RMCA	Arthropoda	Insecta	Diptera	Tephritidae	Dacinae	Dacus	bivittatus	2005	Ivory Coast	Ethanol; -20°C	32.4	100	3.24	Dneasy Blood & Tissue Kit (Qiagen)	Whole specimen	0.389	Berry Genomics	Illumina NovaSeq150PE	0.949	Upon request
AB71162553	RMCA	Arthropoda	Insecta	Diptera	Tephritidae	Dacinae	Dacus	bivittatus	2005	Ivory Coast	Ethanol; -20°C	37.3	100	3.73	Dneasy Blood & Tissue Kit (Qiagen)	Whole specimen	0.369	Berry Genomics	Illumina NovaSeq150PE	0.91255	Upon request
AB71162552	RMCA	Arthropoda	Insecta	Diptera	Tephritidae	Dacinae	Dacus	bivittatus	2014	Congo	Ethanol; -20°C	24.9	100	2.49	Dneasy Blood & Tissue Kit (Qiagen)	Whole specimen	0.218	Berry Genomics	Illumina NovaSeq150PE	0.9289	Upon request
AB71162551	RMCA	Arthropoda	Insecta	Diptera	Tephritidae	Dacinae	Dacus	bivittatus	2014	Congo	Ethanol; -20°C	18.2	100	1.82	Dneasy Blood & Tissue Kit (Qiagen)	Whole specimen	0.377	Berry Genomics	Illumina NovaSeq150PE	0.9204	Upon request
AB71162550	RMCA	Arthropoda	Insecta	Diptera	Tephritidae	Dacinae	Dacus	bivittatus	2014	Congo	Ethanol; -20°C	32.9	100	3.29	Dneasy Blood & Tissue Kit (Qiagen)	Whole specimen	0.154	Berry Genomics	Illumina NovaSeq150PE	0.9123	Upon request
AB71162549	RMCA	Arthropoda	Insecta	Diptera	Tephritidae	Dacinae	Dacus	bivittatus	2010	Malawi	Ethanol; -20°C	20.1	100	2.01	Dneasy Blood & Tissue Kit (Qiagen)	Whole specimen	0.458	Berry Genomics	Illumina NovaSeq150PE	0.91895	Upon request
AB71162548	RMCA	Arthropoda	Insecta	Diptera	Tephritidae	Dacinae	Dacus	bivittatus	2010	Malawi	Ethanol; -20°C	22.7	100	2.27	Dneasy Blood & Tissue Kit (Qiagen)	Whole specimen	0.388	Berry Genomics	Illumina NovaSeq150PE	0.91825	Upon request
AB71162547	RMCA	Arthropoda	Insecta	Diptera	Tephritidae	Dacinae	Dacus	punctatifrons	2008	Togo	Ethanol; -20°C	8.67	100	0.867	Dneasy Blood & Tissue Kit (Qiagen)	Whole specimen	0.371	Berry Genomics	Illumina NovaSeq150PE	0.92465	Upon request
AB71162546	RMCA	Arthropoda	Insecta	Diptera	Tephritidae	Dacinae	Dacus	humeralis	2005	Ivory Coast	Ethanol; -20°C	11.2	100	1.12	Dneasy Blood & Tissue Kit (Qiagen)	Whole specimen	0.367	Berry Genomics	Illumina NovaSeq150PE	0.92325	Upon request
AB71162545	RMCA	Arthropoda	Insecta	Diptera	Tephritidae	Dacinae	Dacus	humeralis	2005	Ivory Coast	Ethanol; -20°C	25.1	100	2.51	Dneasy Blood & Tissue Kit (Qiagen)	Whole specimen	0.397	Berry Genomics	Illumina NovaSeq150PE	0.92305	Upon request
AB71162544	RMCA	Arthropoda	Insecta	Diptera	Tephritidae	Dacinae	Dacus	humeralis	2008	Liberia	Ethanol; -20°C	4.11	100	0.411	Dneasy Blood & Tissue Kit (Qiagen)	Whole specimen	0.5	Berry Genomics	Illumina NovaSeq150PE	0.92635	Upon request
AB71162543	RMCA	Arthropoda	Insecta	Diptera	Tephritidae	Dacinae	Dacus	humeralis	2008	Liberia	Ethanol; -20°C	10.9	100	1.09	Dneasy Blood & Tissue Kit (Qiagen)	Whole specimen	0.374	Berry Genomics	Illumina NovaSeq150PE	0.92975	Upon request
AB71162542	RMCA	Arthropoda	Insecta	Diptera	Tephritidae	Dacinae	Dacus	humeralis	2008	Togo	Ethanol; -20°C	18.5	100	1.85	Dneasy Blood & Tissue Kit (Qiagen)	Whole specimen	0.458	Berry Genomics	Illumina NovaSeq150PE	0.9222	Upon request
AB71162541	RMCA	Arthropoda	Insecta	Diptera	Tephritidae	Dacinae	Dacus	humeralis	2008	Togo	Ethanol; -20°C	24.3	100	2.43	Dneasy Blood & Tissue Kit (Qiagen)	Whole specimen	0.446	Berry Genomics	Illumina NovaSeq150PE	0.88425	Upon request
AB71162540	RMCA	Arthropoda	Insecta	Diptera	Tephritidae	Dacinae	Dacus	humeralis	2000	Guinea	Ethanol; -20°C	0.605	100	0.0605	Dneasy Blood & Tissue Kit (Qiagen)	Whole specimen	0.347	NaN	NaN	NaN	NaN
AB71162539	RMCA	Arthropoda	Insecta	Diptera	Tephritidae	Dacinae	Dacus	vertebratus	2004	Nigeria	Ethanol; -20°C	7.33	100	0.733	Dneasy Blood & Tissue Kit (Qiagen)	Whole specimen	0.339	Berry Genomics	Illumina NovaSeq150PE	0.9103	Upon request
AB71162538	RMCA	Arthropoda	Insecta	Diptera	Tephritidae	Dacinae	Dacus	vertebratus	2004	Nigeria	Ethanol; -20°C	24.7	100	2.47	Dneasy Blood & Tissue Kit (Qiagen)	Whole specimen	0.305	Berry Genomics	Illumina NovaSeq150PE	0.91405	Upon request
AB71162537	RMCA	Arthropoda	Insecta	Diptera	Tephritidae	Dacinae	Dacus	vertebratus	2004	Nigeria	Ethanol; -20°C	11.6	100	1.16	Dneasy Blood & Tissue Kit (Qiagen)	Whole specimen	0.624	Berry Genomics	Illumina NovaSeq150PE	0.9133	Upon request
AB71162536	RMCA	Arthropoda	Insecta	Diptera	Tephritidae	Dacinae	Dacus	vertebratus	2004	Nigeria	Ethanol; -20°C	14.8	100	1.48	Dneasy Blood & Tissue Kit (Qiagen)	Whole specimen	0.343	Berry Genomics	Illumina NovaSeq150PE	0.92285	Upon request
AB71162535	RMCA	Arthropoda	Insecta	Diptera	Tephritidae	Dacinae	Dacus	vertebratus	2011	Kenya	Ethanol; -20°C	4.34	100	0.434	Dneasy Blood & Tissue Kit (Qiagen)	Whole specimen	0.323	Berry Genomics	Illumina NovaSeq150PE	0.9156	Upon request
AB71162534	RMCA	Arthropoda	Insecta	Diptera	Tephritidae	Dacinae	Dacus	vertebratus	2011	Kenya	Ethanol; -20°C	9.15	100	0.915	Dneasy Blood & Tissue Kit (Qiagen)	Whole specimen	0.438	Berry Genomics	Illumina NovaSeq150PE	0.90665	Upon request
AB71162533	RMCA	Arthropoda	Insecta	Diptera	Tephritidae	Dacinae	Dacus	vertebratus	2011	Kenya	Ethanol; -20°C	0.071	100	0.0071	Dneasy Blood & Tissue Kit (Qiagen)	Whole specimen	0.446	NaN	NaN	NaN	NaN
AB71162532	RMCA	Arthropoda	Insecta	Diptera	Tephritidae	Dacinae	Dacus	vertebratus	2011	Kenya	Ethanol; -20°C	5	100	0.5	Dneasy Blood & Tissue Kit (Qiagen)	Whole specimen	0.192	Berry Genomics	Illumina NovaSeq150PE	0.91595	Upon request
AB71162531	RMCA	Arthropoda	Insecta	Diptera	Tephritidae	Dacinae	Dacus	vertebratus	2012	Mayotte (France)	Ethanol; -20°C	26	100	2.6	Dneasy Blood & Tissue Kit (Qiagen)	Whole specimen	0.415	Berry Genomics	Illumina NovaSeq150PE	0.91445	Upon request
AB71162530	RMCA	Arthropoda	Insecta	Diptera	Tephritidae	Dacinae	Dacus	vertebratus	2012	Mayotte (France)	Ethanol; -20°C	29.5	100	2.95	Dneasy Blood & Tissue Kit (Qiagen)	Whole specimen	0.505	Berry Genomics	Illumina NovaSeq150PE	0.91185	Upon request
AB71162529	RMCA	Arthropoda	Insecta	Diptera	Tephritidae	Dacinae	Dacus	venetatus	2008	South Africa	Ethanol; -20°C	0.755	100	0.0755	Dneasy Blood & Tissue Kit (Qiagen)	Whole specimen	0.485	Berry Genomics	Illumina NovaSeq150PE	0.9237	Upon request
AB71162528	RMCA	Arthropoda	Insecta	Diptera	Tephritidae	Dacinae	Dacus	venetatus	2008	South Africa	Ethanol; -20°C	2.77	100	0.277	Dneasy Blood & Tissue Kit (Qiagen)	Whole specimen	0.484	Berry Genomics	Illumina NovaSeq150PE	0.92705	Upon request
AB71162527	RMCA	Arthropoda	Insecta	Diptera	Tephritidae	Dacinae	Dacus	armatus	2005	Ivory Coast	Ethanol; -20°C	16.9	100	1.69	Dneasy Blood & Tissue Kit (Qiagen)	Whole specimen	0.501	Berry Genomics	Illumina NovaSeq150PE	0.9124	Upon request
AB71162526	RMCA	Arthropoda	Insecta	Diptera	Tephritidae	Dacinae	Dacus	armatus	2005	Ivory Coast	Ethanol; -20°C	15.3	100	1.53	Dneasy Blood & Tissue Kit (Qiagen)	Whole specimen	0.394	Berry Genomics	Illumina NovaSeq150PE	0.9121	Upon request
AB71162525	RMCA	Arthropoda	Insecta	Diptera	Tephritidae	Dacinae	Dacus	armatus	2000	Congo	Ethanol; -20°C	12.4	100	1.24	Dneasy Blood & Tissue Kit (Qiagen)	Whole specimen	0.348	Berry Genomics	Illumina NovaSeq150PE	0.92095	Upon request
AB71162524	RMCA	Arthropoda	Insecta	Diptera	Tephritidae	Dacinae	Dacus	humeralis	2018	Burkina Faso	Ethanol; -20°C	12	100	1.2	Dneasy Blood & Tissue Kit (Qiagen)	Whole specimen	0.469	Berry Genomics	Illumina NovaSeq150PE	0.91875	Upon request
AB71162523	RMCA	Arthropoda	Insecta	Diptera	Tephritidae	Dacinae	Dacus	humeralis	2018	Burkina Faso	Ethanol; -20°C	9.25	100	0.925	Dneasy Blood & Tissue Kit (Qiagen)	Whole specimen	0.47	Berry Genomics	Illumina NovaSeq150PE	0.91215	Upon request
AB71162522	RMCA	Arthropoda	Insecta	Diptera	Tephritidae	Dacinae	Dacus	diastatus	2018	Burkina Faso	Ethanol; -20°C	8.95	100	0.895	Dneasy Blood & Tissue Kit (Qiagen)	Whole specimen	0.376	Berry Genomics	Illumina NovaSeq150PE	0.9222	Upon request
AB71162521	RMCA	Arthropoda	Insecta	Diptera	Tephritidae	Dacinae	Dacus	diastatus	2018	Burkina Faso	Ethanol; -20°C	9.3	100	0.93	Dneasy Blood & Tissue Kit (Qiagen)	Whole specimen	0.411	Berry Genomics	Illumina NovaSeq150PE	0.919	Upon request
AB71162520	RMCA	Arthropoda	Insecta	Diptera	Tephritidae	Dacinae	Dacus	demmerezi	2010	Madagascar	Ethanol; -20°C	18.8	100	1.88	Dneasy Blood & Tissue Kit (Qiagen)	Whole specimen	0.358	Berry Genomics	Illumina NovaSeq150PE	0.91575	Upon request
AB71162519	RMCA	Arthropoda	Insecta	Diptera	Tephritidae	Dacinae	Dacus	demmerezi	2010	Madagascar	Ethanol; -20°C	10.2	100	1.02	Dneasy Blood & Tissue Kit (Qiagen)	Whole specimen	0.463	Berry Genomics	Illumina NovaSeq150PE	0.9171	Upon request
AB71162518	RMCA	Arthropoda	Insecta	Diptera	Tephritidae	Dacinae	Dacus	demmerezi	2010	Madagascar	Ethanol; -20°C	21.7	100	2.17	Dneasy Blood & Tissue Kit (Qiagen)	Whole specimen	0.414	Berry Genomics	Illumina NovaSeq150PE	0.92145	Upon request
AB71162517	RMCA	Arthropoda	Insecta	Diptera	Tephritidae	Dacinae	Dacus	demmerezi	2010	Madagascar	Ethanol; -20°C	7.2	100	0.72	Dneasy Blood & Tissue Kit (Qiagen)	Whole specimen	0.383	Berry Genomics	Illumina NovaSeq150PE	0.91945	Upon request
AB71162516	RMCA	Arthropoda	Insecta	Diptera	Tephritidae	Dacinae	Dacus	famona	2008	Mozambique	Ethanol; -20°C	4.29	100	0.429	Dneasy Blood & Tissue Kit (Qiagen)	Whole specimen	0.479	Berry Genomics	Illumina NovaSeq150PE	0.91825	Upon request
AB71162515	RMCA	Arthropoda	Insecta	Diptera	Tephritidae	Dacinae	Dacus	famona	2008	Mozambique	Ethanol; -20°C	4.94	100	0.494	Dneasy Blood & Tissue Kit (Qiagen)	Whole specimen	0.523	Berry Genomics	Illumina NovaSeq150PE	0.92045	Upon request
AB71162514	RMCA	Arthropoda	Insecta	Diptera	Tephritidae	Dacinae	Dacus	frontalis	2015	South Africa	Ethanol; -20°C	3.27	100	0.327	Dneasy Blood & Tissue Kit (Qiagen)	Whole specimen	0.315	Berry Genomics	Illumina NovaSeq150PE	0.92985	Upon request
AB71162513	RMCA	Arthropoda	Insecta	Diptera	Tephritidae	Dacinae	Dacus	frontalis	2015	South Africa	Ethanol; -20°C	5.2	100	0.52	Dneasy Blood & Tissue Kit (Qiagen)	Whole specimen	0.235	Berry Genomics	Illumina NovaSeq150PE	0.9274	Upon request
AB71158241	RMCA	Arthropoda	Insecta	Diptera	Tephritidae	Dacinae	Dacus	frontalis	2014	South Africa	Ethanol; -20°C	13.4	100	1.34	Dneasy Blood & Tissue Kit (Qiagen)	Whole specimen	0.375	Berry Genomics	Illumina NovaSeq150PE	0.9108	Upon request
AB71158242	RMCA	Arthropoda	Insecta	Diptera	Tephritidae	Dacinae	Dacus	frontalis	2014	South Africa	Ethanol; -20°C	13.8	100	1.38	Dneasy Blood & Tissue Kit (Qiagen)	Whole specimen	0.433	Berry Genomics	Illumina NovaSeq150PE	0.91865	Upon request
AB71158243	RMCA	Arthropoda	Insecta	Diptera	Tephritidae	Dacinae	Dacus	fuscovitttatus	2005	Ivory Coast	Ethanol; -20°C	17.9	100	1.79	Dneasy Blood & Tissue Kit (Qiagen)	Whole specimen	0.397	Berry Genomics	Illumina NovaSeq150PE	0.90955	Upon request
AB71158244	RMCA	Arthropoda	Insecta	Diptera	Tephritidae	Dacinae	Dacus	diastatus	2008	Liberia	Ethanol; -20°C	4.55	100	0.455	Dneasy Blood & Tissue Kit (Qiagen)	Whole specimen	0.539	Berry Genomics	Illumina NovaSeq150PE	0.93425	Upon request
AB71158245	RMCA	Arthropoda	Insecta	Diptera	Tephritidae	Dacinae	Dacus	durbanensis	2009	Mozambique	Ethanol; -20°C	18.1	100	1.81	Dneasy Blood & Tissue Kit (Qiagen)	Whole specimen	0.454	Berry Genomics	Illumina NovaSeq150PE	0.92095	Upon request
AB71158246	RMCA	Arthropoda	Insecta	Diptera	Tephritidae	Dacinae	Dacus	durbanensis	2009	Mozambique	Ethanol; -20°C	11.3	100	1.13	Dneasy Blood & Tissue Kit (Qiagen)	Whole specimen	0.461	Berry Genomics	Illumina NovaSeq150PE	0.9305	Upon request
AB71158247	RMCA	Arthropoda	Insecta	Diptera	Tephritidae	Dacinae	Dacus	eclipsis	2008	South Africa	Ethanol; -20°C	17.7	100	1.77	Dneasy Blood & Tissue Kit (Qiagen)	Whole specimen	0.555	Berry Genomics	Illumina NovaSeq150PE	0.92275	Upon request
AB71158248	RMCA	Arthropoda	Insecta	Diptera	Tephritidae	Dacinae	Dacus	eclipsis	2008	South Africa	Ethanol; -20°C	12.6	100	1.26	Dneasy Blood & Tissue Kit (Qiagen)	Whole specimen	0.427	Berry Genomics	Illumina NovaSeq150PE	0.92545	Upon request
AB71158249	RMCA	Arthropoda	Insecta	Diptera	Tephritidae	Dacinae	Dacus	diastatus	2000	Guinea	Ethanol; -20°C	0.543	100	0.0543	Dneasy Blood & Tissue Kit (Qiagen)	Whole specimen	0.536	NaN	NaN	NaN	NaN
AB71158250	RMCA	Arthropoda	Insecta	Diptera	Tephritidae	Dacinae	Dacus	chiwira	2010	Mozambique	Ethanol; -20°C	18.8	100	1.88	Dneasy Blood & Tissue Kit (Qiagen)	Whole specimen	0.606	Berry Genomics	Illumina NovaSeq150PE	0.91205	Upon request
AB71158251	RMCA	Arthropoda	Insecta	Diptera	Tephritidae	Dacinae	Dacus	chiwira	2010	Mozambique	Ethanol; -20°C	13.4	100	1.34	Dneasy Blood & Tissue Kit (Qiagen)	Whole specimen	0.463	Berry Genomics	Illumina NovaSeq150PE	0.9282	Upon request
AB71158252	RMCA	Arthropoda	Insecta	Diptera	Tephritidae	Dacinae	Dacus	chiwira	2010	Mozambique	Ethanol; -20°C	17.3	100	1.73	Dneasy Blood & Tissue Kit (Qiagen)	Whole specimen	0.523	Berry Genomics	Illumina NovaSeq150PE	0.9153	Upon request
AB71158253	RMCA	Arthropoda	Insecta	Diptera	Tephritidae	Dacinae	Dacus	ciliatus	2006	Sudan	Ethanol; -20°C	1.19	100	0.119	Dneasy Blood & Tissue Kit (Qiagen)	Whole specimen	0.43	Berry Genomics	Illumina NovaSeq150PE	0.9269	Upon request
AB71158254	RMCA	Arthropoda	Insecta	Diptera	Tephritidae	Dacinae	Dacus	ciliatus	2006	Sudan	Ethanol; -20°C	1.84	100	0.184	Dneasy Blood & Tissue Kit (Qiagen)	Whole specimen	0.511	Berry Genomics	Illumina NovaSeq150PE	0.9278	Upon request
AB71158255	RMCA	Arthropoda	Insecta	Diptera	Tephritidae	Dacinae	Dacus	longistylus	2019	Cape Verde	Ethanol; -20°C	17.1	100	1.71	Dneasy Blood & Tissue Kit (Qiagen)	Whole specimen	0.541	Berry Genomics	Illumina NovaSeq150PE	0.9202	Upon request
AB71158256	RMCA	Arthropoda	Insecta	Diptera	Tephritidae	Dacinae	Dacus	longistylus	2019	Cape Verde	Ethanol; -20°C	14.5	100	1.45	Dneasy Blood & Tissue Kit (Qiagen)	Whole specimen	0.286	Berry Genomics	Illumina NovaSeq150PE	0.9263	Upon request
AB71158257	RMCA	Arthropoda	Insecta	Diptera	Tephritidae	Dacinae	Dacus	langi	2006	Ivory Coast	Ethanol; -20°C	3.88	100	0.388	Dneasy Blood & Tissue Kit (Qiagen)	Whole specimen	0.461	Berry Genomics	Illumina NovaSeq150PE	0.92655	Upon request
AB71158258	RMCA	Arthropoda	Insecta	Diptera	Tephritidae	Dacinae	Dacus	longistylus	2018	Burkina Faso	Ethanol; -20°C	5.62	100	0.562	Dneasy Blood & Tissue Kit (Qiagen)	Whole specimen	0.54	Berry Genomics	Illumina NovaSeq150PE	0.9233	Upon request
AB71158259	RMCA	Arthropoda	Insecta	Diptera	Tephritidae	Dacinae	Dacus	longistylus	2018	Burkina Faso	Ethanol; -20°C	22.6	100	2.26	Dneasy Blood & Tissue Kit (Qiagen)	Whole specimen	0.459	Berry Genomics	Illumina NovaSeq150PE	0.91605	Upon request
AB71158260	RMCA	Arthropoda	Insecta	Diptera	Tephritidae	Dacinae	Dacus	langi	2010	Uganda	Ethanol; -20°C	12	100	1.2	Dneasy Blood & Tissue Kit (Qiagen)	Whole specimen	0.554	Berry Genomics	Illumina NovaSeq150PE	0.92245	Upon request
AB71158261	RMCA	Arthropoda	Insecta	Diptera	Tephritidae	Dacinae	Dacus	longistylus	2008	Senegal	Ethanol; -20°C	13.1	100	1.31	Dneasy Blood & Tissue Kit (Qiagen)	Whole specimen	0.383	Berry Genomics	Illumina NovaSeq150PE	0.9176	Upon request
AB71158262	RMCA	Arthropoda	Insecta	Diptera	Tephritidae	Dacinae	Dacus	masaicus	2004	Kenya	Ethanol; -20°C	24	100	2.4	Dneasy Blood & Tissue Kit (Qiagen)	Whole specimen	0.502	Berry Genomics	Illumina NovaSeq150PE	0.9161	Upon request
AB71158263	RMCA	Arthropoda	Insecta	Diptera	Tephritidae	Dacinae	Dacus	masaicus	2004	Kenya	Ethanol; -20°C	29.5	100	2.95	Dneasy Blood & Tissue Kit (Qiagen)	Whole specimen	0.566	Berry Genomics	Illumina NovaSeq150PE	0.92715	Upon request
AB71158264	RMCA	Arthropoda	Insecta	Diptera	Tephritidae	Dacinae	Dacus	mediovittatus	2009	Togo	Ethanol; -20°C	13.8	100	1.38	Dneasy Blood & Tissue Kit (Qiagen)	Whole specimen	0.483	Berry Genomics	Illumina NovaSeq150PE	0.91795	Upon request
AB71158265	RMCA	Arthropoda	Insecta	Diptera	Tephritidae	Dacinae	Dacus	pullescens	2011	South Africa	Ethanol; -20°C	30.7	100	3.07	Dneasy Blood & Tissue Kit (Qiagen)	Whole specimen	0.453	Berry Genomics	Illumina NovaSeq150PE	0.9081	Upon request
AB71158266	RMCA	Arthropoda	Insecta	Diptera	Tephritidae	Dacinae	Dacus	siliqualactis	2004	Kenya	Ethanol; -20°C	25.2	100	2.52	Dneasy Blood & Tissue Kit (Qiagen)	Whole specimen	0.45	Berry Genomics	Illumina NovaSeq150PE	0.919	Upon request
AB71158267	RMCA	Arthropoda	Insecta	Diptera	Tephritidae	Dacinae	Dacus	siliqualactis	2004	Kenya	Ethanol; -20°C	32.4	100	3.24	Dneasy Blood & Tissue Kit (Qiagen)	Whole specimen	0.508	Berry Genomics	Illumina NovaSeq150PE	0.9234	Upon request
AB71158268	RMCA	Arthropoda	Insecta	Diptera	Tephritidae	Dacinae	Dacus	umehi	2004	Nigeria	Ethanol; -20°C	4.67	100	0.467	Dneasy Blood & Tissue Kit (Qiagen)	Whole specimen	0.641	Berry Genomics	Illumina NovaSeq150PE	0.9302	Upon request
AB71158269	RMCA	Arthropoda	Insecta	Diptera	Tephritidae	Dacinae	Dacus	theophrastus	2000	Guinea	Ethanol; -20°C	0.707	100	0.0707	Dneasy Blood & Tissue Kit (Qiagen)	Whole specimen	0.416	Novogene	Low input	0.9042	Upon request
AB71158270	RMCA	Arthropoda	Insecta	Diptera	Tephritidae	Dacinae	Dacus	theophrastus	2000	Guinea	Ethanol; -20°C	0.553	100	0.0553	Dneasy Blood & Tissue Kit (Qiagen)	Whole specimen	0.433	NaN	NaN	NaN	NaN
AB71158271	RMCA	Arthropoda	Insecta	Diptera	Tephritidae	Dacinae	Dacus	theophrastus	2008	Liberia	Ethanol; -20°C	17.2	100	1.72	Dneasy Blood & Tissue Kit (Qiagen)	Whole specimen	0.522	Berry Genomics	Illumina NovaSeq150PE	0.9207	Upon request
AB71158272	RMCA	Arthropoda	Insecta	Diptera	Tephritidae	Dacinae	Dacus	telfaireae	2014	Burundi	Ethanol; -20°C	29.9	100	2.99	Dneasy Blood & Tissue Kit (Qiagen)	Whole specimen	0.417	Berry Genomics	Illumina NovaSeq150PE	0.8837	Upon request
AB71158273	RMCA	Arthropoda	Insecta	Diptera	Tephritidae	Dacinae	Dacus	telfaireae	2005	Uganda	Ethanol; -20°C	15.7	100	1.57	Dneasy Blood & Tissue Kit (Qiagen)	Whole specimen	0.447	Berry Genomics	Illumina NovaSeq150PE	0.9228	Upon request
AB71158274	RMCA	Arthropoda	Insecta	Diptera	Tephritidae	Dacinae	Bactrocera	latifrons	2017	Burundi	Ethanol; -20°C	38	100	3.8	Dneasy Blood & Tissue Kit (Qiagen)	Whole specimen	0.323	Berry Genomics	Illumina NovaSeq150PE	0.91485	Upon request
AB71158275	RMCA	Arthropoda	Insecta	Diptera	Tephritidae	Dacinae	Bactrocera	latifrons	2017	Burundi	Ethanol; -20°C	26.8	100	2.68	Dneasy Blood & Tissue Kit (Qiagen)	Whole specimen	0.419	Berry Genomics	Illumina NovaSeq150PE	0.9142	Upon request
AB71158276	RMCA	Arthropoda	Insecta	Diptera	Tephritidae	Dacinae	Bactrocera	latifrons	2017	Burundi	Ethanol; -20°C	38.7	100	3.87	Dneasy Blood & Tissue Kit (Qiagen)	Whole specimen	0.477	Berry Genomics	Illumina NovaSeq150PE	0.92045	Upon request
AB71158277	RMCA	Arthropoda	Insecta	Diptera	Tephritidae	Dacinae	Bactrocera	latifrons	2017	Burundi	Ethanol; -20°C	43.6	100	4.36	Dneasy Blood & Tissue Kit (Qiagen)	Whole specimen	0.427	Berry Genomics	Illumina NovaSeq150PE	0.90065	Upon request
AB71158278	RMCA	Arthropoda	Insecta	Diptera	Tephritidae	Dacinae	Bactrocera	latifrons	2007	Kenya	Ethanol; -20°C	26.9	100	2.69	Dneasy Blood & Tissue Kit (Qiagen)	Whole specimen	0.566	Berry Genomics	Illumina NovaSeq150PE	0.90465	Upon request
AB71158279	RMCA	Arthropoda	Insecta	Diptera	Tephritidae	Dacinae	Bactrocera	mesomelas	2001	Ghana	Ethanol; -20°C	33.3	100	3.33	Dneasy Blood & Tissue Kit (Qiagen)	Whole specimen	0.407	Berry Genomics	Illumina NovaSeq150PE	0.9242	Upon request
AB71158280	RMCA	Arthropoda	Insecta	Diptera	Tephritidae	Dacinae	Bactrocera	mesomelas	2001	Ghana	Ethanol; -20°C	9.2	100	0.92	Dneasy Blood & Tissue Kit (Qiagen)	Whole specimen	0.475	Berry Genomics	Illumina NovaSeq150PE	0.9263	Upon request
AB71158281	RMCA	Arthropoda	Insecta	Diptera	Tephritidae	Dacinae	Bactrocera	mesomelas	2005	Cameroon	Ethanol; -20°C	30.2	100	3.02	Dneasy Blood & Tissue Kit (Qiagen)	Whole specimen	0.51	Berry Genomics	Illumina NovaSeq150PE	0.9198	Upon request
AB71158282	RMCA	Arthropoda	Insecta	Diptera	Tephritidae	Dacinae	Bactrocera	mesomelas	2005	Cameroon	Ethanol; -20°C	32.9	100	3.29	Dneasy Blood & Tissue Kit (Qiagen)	Whole specimen	0.55	Berry Genomics	Illumina NovaSeq150PE	0.92215	Upon request
AB71158283	RMCA	Arthropoda	Insecta	Diptera	Tephritidae	Dacinae	Bactrocera	dorsalis	2009	Sudan	Ethanol; -20°C	34	100	3.4	Dneasy Blood & Tissue Kit (Qiagen)	Whole specimen	0.434	Berry Genomics	Illumina NovaSeq150PE	0.91845	Upon request
AB71158284	RMCA	Arthropoda	Insecta	Diptera	Tephritidae	Dacinae	Bactrocera	dorsalis	2009	Sudan	Ethanol; -20°C	22.7	100	2.27	Dneasy Blood & Tissue Kit (Qiagen)	Whole specimen	0.484	Berry Genomics	Illumina NovaSeq150PE	0.9218	Upon request
AB71158285	RMCA	Arthropoda	Insecta	Diptera	Tephritidae	Dacinae	Bactrocera	dorsalis	2010	Malawi	Ethanol; -20°C	32.2	100	3.22	Dneasy Blood & Tissue Kit (Qiagen)	Whole specimen	0.411	Berry Genomics	Illumina NovaSeq150PE	0.92205	Upon request
AB71158286	RMCA	Arthropoda	Insecta	Diptera	Tephritidae	Dacinae	Bactrocera	dorsalis	2010	Malawi	Ethanol; -20°C	28.3	100	2.83	Dneasy Blood & Tissue Kit (Qiagen)	Whole specimen	0.386	Berry Genomics	Illumina NovaSeq150PE	0.9235	Upon request
AB71158287	RMCA	Arthropoda	Insecta	Diptera	Tephritidae	Dacinae	Bactrocera	dorsalis	2014	Congo	Ethanol; -20°C	24.5	100	2.45	Dneasy Blood & Tissue Kit (Qiagen)	Whole specimen	0.389	Berry Genomics	Illumina NovaSeq150PE	0.92105	Upon request
AB71158288	RMCA	Arthropoda	Insecta	Diptera	Tephritidae	Dacinae	Bactrocera	dorsalis	2014	Congo	Ethanol; -20°C	34	100	3.4	Dneasy Blood & Tissue Kit (Qiagen)	Whole specimen	0.295	Berry Genomics	Illumina NovaSeq150PE	0.9253	Upon request
AB71244401	RMCA	Arthropoda	Insecta	Diptera	Tephritidae	Dacinae	Dacus	adustus	2008	Tanzania	Ethanol; -20°C	0.707	100	0.0707	Dneasy Blood & Tissue Kit (Qiagen)	Whole specimen	0.832	Novogene	Low input	0.9243	Upon request
AB71244402	RMCA	Arthropoda	Insecta	Diptera	Tephritidae	Dacinae	Dacus	africanus	2007	Mozambique	Ethanol; -20°C	15.1	100	1.51	Dneasy Blood & Tissue Kit (Qiagen)	Whole specimen	0.527	Berry Genomics	Illumina NovaSeq150PE	0.9262	Upon request
AB71244403	RMCA	Arthropoda	Insecta	Diptera	Tephritidae	Dacinae	Dacus	africanus	2007	Mozambique	Ethanol; -20°C	2.93	100	0.293	Dneasy Blood & Tissue Kit (Qiagen)	Whole specimen	0.858	Novogene	Low input	0.9299	Upon request
AB71244404	RMCA	Arthropoda	Insecta	Diptera	Tephritidae	Dacinae	Dacus	bakingiliensis	2000	Guinea	Ethanol; -20°C	0.313	100	0.0313	Dneasy Blood & Tissue Kit (Qiagen)	Whole specimen	0.6	Novogene	Low input	0.92845	Upon request
AB71244405	RMCA	Arthropoda	Insecta	Diptera	Tephritidae	Dacinae	Dacus	ficicola	2009	South Africa	Ethanol; -20°C	0.153	100	0.0153	Dneasy Blood & Tissue Kit (Qiagen)	Whole specimen	0.562	Novogene	Low input	0.9325	Upon request
AB71244406	RMCA	Arthropoda	Insecta	Diptera	Tephritidae	Dacinae	Dacus	hyalobasis	2004	Tanzania	Ethanol; -20°C	17.1	100	1.71	Dneasy Blood & Tissue Kit (Qiagen)	Whole specimen	0.675	Berry Genomics	Illumina NovaSeq150PE	0.9207	Upon request
AB71244407	RMCA	Arthropoda	Insecta	Diptera	Tephritidae	Dacinae	Dacus	hyalobasis	2004	Tanzania	Ethanol; -20°C	12.9	100	1.29	Dneasy Blood & Tissue Kit (Qiagen)	Whole specimen	0.431	Berry Genomics	Illumina NovaSeq150PE	0.92845	Upon request
AB71244408	RMCA	Arthropoda	Insecta	Diptera	Tephritidae	Dacinae	Dacus	kariba	2006	Mozambique	Ethanol; -20°C	15.8	100	1.58	Dneasy Blood & Tissue Kit (Qiagen)	Whole specimen	0.533	Berry Genomics	Illumina NovaSeq150PE	0.90945	Upon request
AB71244409	RMCA	Arthropoda	Insecta	Diptera	Tephritidae	Dacinae	Dacus	namibiensis	2008	South Africa	Ethanol; -20°C	5.11	100	0.511	Dneasy Blood & Tissue Kit (Qiagen)	Whole specimen	0.443	Novogene	Standard input	0.8976	Upon request
AB71244410	RMCA	Arthropoda	Insecta	Diptera	Tephritidae	Dacinae	Dacus	namibiensis	2008	South Africa	Ethanol; -20°C	6.44	100	0.644	Dneasy Blood & Tissue Kit (Qiagen)	Whole specimen	0.45	Novogene	Standard input	0.9105	Upon request
AB71244411	RMCA	Arthropoda	Insecta	Diptera	Tephritidae	Dacinae	Dacus	pallidilatus	2009	Mozambique	Ethanol; -20°C	37.3	100	3.73	Dneasy Blood & Tissue Kit (Qiagen)	Whole specimen	0.423	Berry Genomics	Illumina NovaSeq150PE	0.92115	Upon request
AB71244412	RMCA	Arthropoda	Insecta	Diptera	Tephritidae	Dacinae	Dacus	pallidilatus	2009	Mozambique	Ethanol; -20°C	28.3	100	2.83	Dneasy Blood & Tissue Kit (Qiagen)	Whole specimen	0.435	Berry Genomics	Illumina NovaSeq150PE	0.93205	Upon request
AB71157303	RMCA	Arthropoda	Insecta	Diptera	Tephritidae	Dacinae	Dacus	woodi	2020	Tanzania	Ethanol; -20°C	19.8	100	1.98	Dneasy Blood & Tissue Kit (Qiagen)	Whole specimen	0.466	Berry Genomics	Illumina NovaSeq150PE	0.914	Upon request
AB71157305	RMCA	Arthropoda	Insecta	Diptera	Tephritidae	Dacinae	Dacus	sphaeristicus	2020	Tanzania	Ethanol; -20°C	0.517	100	0.0517	Dneasy Blood & Tissue Kit (Qiagen)	Whole specimen	0.655	Novogene	Standard input	0.9122	Upon request
AB71157306	RMCA	Arthropoda	Insecta	Diptera	Tephritidae	Dacinae	Dacus	xanthopterus	2020	Tanzania	Ethanol; -20°C	10.3	100	1.03	Dneasy Blood & Tissue Kit (Qiagen)	Whole specimen	0.35	Berry Genomics	Illumina NovaSeq150PE	0.9287	Upon request
AB71157311	RMCA	Arthropoda	Insecta	Diptera	Tephritidae	Dacinae	Dacus	ceropegiae	2020	Tanzania	Ethanol; -20°C	5.59	100	0.559	Dneasy Blood & Tissue Kit (Qiagen)	Whole specimen	0.284	Novogene	Standard input	0.9061	Upon request
AB71157312	RMCA	Arthropoda	Insecta	Diptera	Tephritidae	Dacinae	Dacus	pulchralis	2020	Tanzania	Ethanol; -20°C	10.7	100	1.07	Dneasy Blood & Tissue Kit (Qiagen)	Whole specimen	0.26	Berry Genomics	Illumina NovaSeq150PE	0.9218	Upon request
AB71157313	RMCA	Arthropoda	Insecta	Diptera	Tephritidae	Dacinae	Dacus	brevistriga	2020	Tanzania	Ethanol; -20°C	0.333	100	0.0333	Dneasy Blood & Tissue Kit (Qiagen)	Whole specimen	0.487	Novogene	Standard input	0.9124	Upon request
AB71157316	RMCA	Arthropoda	Insecta	Diptera	Tephritidae	Dacinae	Dacus	annulatus	2020	Tanzania	Ethanol; -20°C	1.61	100	0.161	Dneasy Blood & Tissue Kit (Qiagen)	Whole specimen	0.714	Novogene	Low input	0.9312	Upon request
AB59927011	RMCA	Arthropoda	Insecta	Diptera	Tephritidae	Dacinae	Dacus	aspilus	2019	Tanzania	Ethanol; -20°C	0.927	100	0.0927	Dneasy Blood & Tissue Kit (Qiagen)	Legs	0.33	Novogene	Low input	0.93555	Upon request
AB59927042	RMCA	Arthropoda	Insecta	Diptera	Tephritidae	Dacinae	Dacus	humeralis	2020	Tanzania	Ethanol; -20°C	25.8	100	2.58	Dneasy Blood & Tissue Kit (Qiagen)	Whole specimen	0.558	Berry Genomics	Illumina NovaSeq150PE	0.9225	Upon request
AB49487294	RMCA	Arthropoda	Insecta	Diptera	Tephritidae	Dacinae	Dacus	adustus	2015	South Africa	Ethanol; -20°C	8.27	100	0.827	Dneasy Blood & Tissue Kit (Qiagen)	Whole specimen	NaN	Berry Genomics	Illumina NovaSeq150PE	0.86665	Upon request
AB49487288	RMCA	Arthropoda	Insecta	Diptera	Tephritidae	Dacinae	Dacus	adustus	2015	South Africa	Ethanol; -20°C	24.5	100	2.45	Dneasy Blood & Tissue Kit (Qiagen)	Whole specimen	0.437	Berry Genomics	Illumina NovaSeq150PE	0.90855	Upon request
AB49487307	RMCA	Arthropoda	Insecta	Diptera	Tephritidae	Dacinae	Dacus	stentor	2015	South Africa	Ethanol; -20°C	37.3	100	3.73	Dneasy Blood & Tissue Kit (Qiagen)	Whole specimen	NaN	Berry Genomics	Illumina NovaSeq150PE	0.9076	Upon request
AB48960380	RMCA	Arthropoda	Insecta	Diptera	Tephritidae	Dacinae	Dacus	transitorius	2016	Burkina Faso	Ethanol; -20°C	35.3	100	3.53	Dneasy Blood & Tissue Kit (Qiagen)	Whole specimen	NaN	Berry Genomics	Illumina NovaSeq150PE	0.9123	Upon request
AB48960386	RMCA	Arthropoda	Insecta	Diptera	Tephritidae	Dacinae	Dacus	transitorius	2016	Burkina Faso	Ethanol; -20°C	11.2	100	1.12	Dneasy Blood & Tissue Kit (Qiagen)	Whole specimen	0.66	Berry Genomics	Illumina NovaSeq150PE	0.91385	Upon request
AB59861281	RMCA	Arthropoda	Insecta	Diptera	Tephritidae	Dacinae	Dacus	congoensis	2017	Burkina Faso	Ethanol; -20°C	4.53	100	0.453	Dneasy Blood & Tissue Kit (Qiagen)	Whole specimen	0.446	Berry Genomics	Illumina NovaSeq150PE	0.91275	Upon request
AB59883888	RMCA	Arthropoda	Insecta	Diptera	Tephritidae	Dacinae	Dacus	fuscinervis	2014	South Africa	Ethanol; -20°C	25.7	100	2.57	Dneasy Blood & Tissue Kit (Qiagen)	Whole specimen	NaN	Berry Genomics	Illumina NovaSeq150PE	0.9037	Upon request
AB71243246	RMCA	Arthropoda	Insecta	Diptera	Tephritidae	Dacinae	Dacus	xanthopterus	2020	Tanzania	Ethanol; -20°C	22.6	100	2.26	Dneasy Blood & Tissue Kit (Qiagen)	Whole specimen	0.542	Berry Genomics	Illumina NovaSeq150PE	0.9138	Upon request
AB71243227	RMCA	Arthropoda	Insecta	Diptera	Tephritidae	Dacinae	Dacus	brevistriga	2020	Tanzania	Ethanol; -20°C	9.2	100	0.92	Dneasy Blood & Tissue Kit (Qiagen)	Whole specimen	0.567	Berry Genomics	Illumina NovaSeq150PE	0.89855	Upon request
AB71249459	RMCA	Arthropoda	Insecta	Diptera	Tephritidae	Dacinae	Dacus	annulatus	2020	Tanzania	Ethanol; -20°C	5.7	100	0.57	Dneasy Blood & Tissue Kit (Qiagen)	Whole specimen	NaN	Berry Genomics	Illumina NovaSeq150PE	0.9093	Upon request
AB71249446	RMCA	Arthropoda	Insecta	Diptera	Tephritidae	Dacinae	Dacus	woodi	2020	Tanzania	Ethanol; -20°C	0	100	0	Dneasy Blood & Tissue Kit (Qiagen)	Whole specimen	NaN	NaN	NaN	NaN	NaN
AB71243878	RMCA	Arthropoda	Insecta	Diptera	Tephritidae	Dacinae	Dacus	xanthopus	2021	South Africa	Ethanol; -20°C	21.9	100	2.19	Dneasy Blood & Tissue Kit (Qiagen)	Whole specimen	0.429	Berry Genomics	Illumina NovaSeq150PE	0.91055	Upon request
AB71243877	RMCA	Arthropoda	Insecta	Diptera	Tephritidae	Dacinae	Dacus	xanthopus	2021	South Africa	Ethanol; -20°C	28.5	100	2.85	Dneasy Blood & Tissue Kit (Qiagen)	Whole specimen	0.559	Berry Genomics	Illumina NovaSeq150PE	0.92995	Upon request
AB72045688	RMCA	Arthropoda	Insecta	Diptera	Tephritidae	Dacinae	Dacus	pergulariae	2021	South Africa	Ethanol; -20°C	16	100	1.6	Dneasy Blood & Tissue Kit (Qiagen)	Whole specimen	NaN	Berry Genomics	Illumina NovaSeq150PE	0.90125	Upon request
AB49487272	RMCA	Arthropoda	Insecta	Diptera	Tephritidae	Dacinae	Dacus	arcuatus	2015	South Africa	Ethanol; -20°C	7.6	100	0.76	Dneasy Blood & Tissue Kit (Qiagen)	Whole specimen	0.584	Berry Genomics	Illumina NovaSeq150PE	0.92055	Upon request
AB72067584	RMCA	Arthropoda	Insecta	Diptera	Tephritidae	Dacinae	Dacus	humeralis	2020	Tanzania	Ethanol; -20°C	15.4	100	1.54	Dneasy Blood & Tissue Kit (Qiagen)	Whole specimen	0.584	Berry Genomics	Illumina NovaSeq150PE	0.9162	Upon request
AB72067585	RMCA	Arthropoda	Insecta	Diptera	Tephritidae	Dacinae	Dacus	humeralis	2020	Tanzania	Ethanol; -20°C	7.8	100	0.78	Dneasy Blood & Tissue Kit (Qiagen)	Whole specimen	NaN	Berry Genomics	Illumina NovaSeq150PE	0.91545	Upon request
AB72067586	RMCA	Arthropoda	Insecta	Diptera	Tephritidae	Dacinae	Dacus	humeralis	2020	Tanzania	Ethanol; -20°C	16.5	100	1.65	Dneasy Blood & Tissue Kit (Qiagen)	Whole specimen	0.456	Berry Genomics	Illumina NovaSeq150PE	0.89215	Upon request
AB72067587	RMCA	Arthropoda	Insecta	Diptera	Tephritidae	Dacinae	Dacus	humeralis	2020	Tanzania	Ethanol; -20°C	12.5	100	1.25	Dneasy Blood & Tissue Kit (Qiagen)	Whole specimen	0.389	Berry Genomics	Illumina NovaSeq150PE	0.90785	Upon request
AB72067588	RMCA	Arthropoda	Insecta	Diptera	Tephritidae	Dacinae	Dacus	humeralis	2020	Tanzania	Ethanol; -20°C	8.93	100	0.893	Dneasy Blood & Tissue Kit (Qiagen)	Whole specimen	0.765	Berry Genomics	Illumina NovaSeq150PE	0.9046	Upon request
AB72067589	RMCA	Arthropoda	Insecta	Diptera	Tephritidae	Dacinae	Dacus	humeralis	2020	Tanzania	Ethanol; -20°C	1.32	100	0.132	Dneasy Blood & Tissue Kit (Qiagen)	Whole specimen	NaN	NaN	NaN	NaN	NaN
AB72067590	RMCA	Arthropoda	Insecta	Diptera	Tephritidae	Dacinae	Dacus	vertebratus	2020	Tanzania	Ethanol; -20°C	8.73	100	0.873	Dneasy Blood & Tissue Kit (Qiagen)	Whole specimen	NaN	Berry Genomics	Illumina NovaSeq150PE	0.918	Upon request
AB72067591	RMCA	Arthropoda	Insecta	Diptera	Tephritidae	Dacinae	Dacus	vertebratus	2020	Tanzania	Ethanol; -20°C	7.47	100	0.747	Dneasy Blood & Tissue Kit (Qiagen)	Whole specimen	0.425	Berry Genomics	Illumina NovaSeq150PE	0.9198	Upon request
AB72067592	RMCA	Arthropoda	Insecta	Diptera	Tephritidae	Dacinae	Dacus	vertebratus	2020	Tanzania	Ethanol; -20°C	5.72	100	0.572	Dneasy Blood & Tissue Kit (Qiagen)	Whole specimen	0.446	Berry Genomics	Illumina NovaSeq150PE	0.9159	Upon request
AB72067593	RMCA	Arthropoda	Insecta	Diptera	Tephritidae	Dacinae	Dacus	vertebratus	2020	Tanzania	Ethanol; -20°C	1.37	100	0.137	Dneasy Blood & Tissue Kit (Qiagen)	Whole specimen	0.793	NaN	NaN	NaN	NaN
AB72067594	RMCA	Arthropoda	Insecta	Diptera	Tephritidae	Dacinae	Dacus	vertebratus	2020	Tanzania	Ethanol; -20°C	6.31	100	0.631	Dneasy Blood & Tissue Kit (Qiagen)	Whole specimen	NaN	Berry Genomics	Illumina NovaSeq150PE	0.89495	Upon request
AB72067595	RMCA	Arthropoda	Insecta	Diptera	Tephritidae	Dacinae	Dacus	vertebratus	2020	Tanzania	Ethanol; -20°C	6.67	100	0.667	Dneasy Blood & Tissue Kit (Qiagen)	Whole specimen	0.451	Berry Genomics	Illumina NovaSeq150PE	0.9088	Upon request
AB72067596	RMCA	Arthropoda	Insecta	Diptera	Tephritidae	Dacinae	Dacus	vertebratus	2020	Tanzania	Ethanol; -20°C	7.27	100	0.727	Dneasy Blood & Tissue Kit (Qiagen)	Whole specimen	0.443	Berry Genomics	Illumina NovaSeq150PE	0.88905	Upon request
AB72067597	RMCA	Arthropoda	Insecta	Diptera	Tephritidae	Dacinae	Dacus	vertebratus	2020	Tanzania	Ethanol; -20°C	5.9	100	0.59	Dneasy Blood & Tissue Kit (Qiagen)	Whole specimen	0.425	Berry Genomics	Illumina NovaSeq150PE	0.90605	Upon request
AB72067598	RMCA	Arthropoda	Insecta	Diptera	Tephritidae	Dacinae	Dacus	vertebratus	2020	Tanzania	Ethanol; -20°C	6.21	100	0.621	Dneasy Blood & Tissue Kit (Qiagen)	Whole specimen	0.502	Berry Genomics	Illumina NovaSeq150PE	0.8983	Upon request
AB72067599	RMCA	Arthropoda	Insecta	Diptera	Tephritidae	Dacinae	Dacus	vertebratus	2020	Tanzania	Ethanol; -20°C	13.5	100	1.35	Dneasy Blood & Tissue Kit (Qiagen)	Whole specimen	0.333	Berry Genomics	Illumina NovaSeq150PE	0.904	Upon request
AB43345689	RMCA	Arthropoda	Insecta	Diptera	Tephritidae	Dacinae	Dacus	masaicus	2004	Kenya	Dried DNA extract	0.117	100	0.0117	Dneasy Blood & Tissue Kit (Qiagen)	Whole specimen	0.433	Novogene	Standard input	0.9109	Upon request
AB43345610	RMCA	Arthropoda	Insecta	Diptera	Tephritidae	Dacinae	Dacus	siliqualactis	2004	Kenya	Dried DNA extract	0.042	100	0.0042	Dneasy Blood & Tissue Kit (Qiagen)	Whole specimen	0.564	Novogene	Standard input	0.9112	Upon request
AB43345634	RMCA	Arthropoda	Insecta	Diptera	Tephritidae	Dacinae	Dacus	langi	2005	Uganda	Dried DNA extract	0.625	100	0.0625	Dneasy Blood & Tissue Kit (Qiagen)	Whole specimen	0.643	Novogene	Standard input	0.8888	Upon request
AB43345642	RMCA	Arthropoda	Insecta	Diptera	Tephritidae	Dacinae	Dacus	humeralis	2005	Ivory Coast	Dried DNA extract	0.0867	100	0.00867	Dneasy Blood & Tissue Kit (Qiagen)	Whole specimen	0.335	Novogene	Standard input	0.8677	Upon request
AB43345650	RMCA	Arthropoda	Insecta	Diptera	Tephritidae	Dacinae	Dacus	humeralis	2005	Ivory Coast	Dried DNA extract	7.2	100	0.72	Dneasy Blood & Tissue Kit (Qiagen)	Whole specimen	0.336	Berry Genomics	Illumina NovaSeq150PE	0.93565	Upon request
AB43345658	RMCA	Arthropoda	Insecta	Diptera	Tephritidae	Dacinae	Dacus	telfaireae	2005	Uganda	Dried DNA extract	3.03	100	0.303	Dneasy Blood & Tissue Kit (Qiagen)	Whole specimen	0.542	Novogene	Standard input	0.9319	Upon request
AB43345682	RMCA	Arthropoda	Insecta	Diptera	Tephritidae	Dacinae	Dacus	bivittatus	2005	Ivory Coast	Dried DNA extract	0.241	100	0.0241	Dneasy Blood & Tissue Kit (Qiagen)	Whole specimen	0.427	Novogene	Standard input	0.9339	Upon request
AB43345683	RMCA	Arthropoda	Insecta	Diptera	Tephritidae	Dacinae	Dacus	punctatifrons	2004	Cameroon	Dried DNA extract	0.0487	100	0.00487	Dneasy Blood & Tissue Kit (Qiagen)	Whole specimen	0.422	Novogene	Standard input	0.917	Upon request
AB43345699	RMCA	Arthropoda	Insecta	Diptera	Tephritidae	Dacinae	Dacus	hyalobasis	2004	Tanzania	Dried DNA extract	0.052	100	0.0052	Dneasy Blood & Tissue Kit (Qiagen)	Whole specimen	0.545	Novogene	Low input	0.9317	Upon request
AB43799008	RMCA	Arthropoda	Insecta	Diptera	Tephritidae	Dacinae	Dacus	diastatus	2005	Ivory Coast	Dried DNA extract	4.57	100	0.457	Dneasy Blood & Tissue Kit (Qiagen)	Whole specimen	0.298	Novogene	Low input	0.9328	Upon request
AB43292012	RMCA	Arthropoda	Insecta	Diptera	Tephritidae	Dacinae	Dacus	ciliatus	2007	Mozambique	Dried DNA extract	0.649	100	0.0649	Dneasy Blood & Tissue Kit (Qiagen)	Whole specimen	0.238	Novogene	Low input	0.9355	Upon request
AB43291988	RMCA	Arthropoda	Insecta	Diptera	Tephritidae	Dacinae	Dacus	demmerezi	2008	Madagascar	Dried DNA extract	16.2	100	1.62	Dneasy Blood & Tissue Kit (Qiagen)	Whole specimen	0.109	Berry Genomics	Illumina NovaSeq150PE	0.9294	Upon request
AB43291972	RMCA	Arthropoda	Insecta	Diptera	Tephritidae	Dacinae	Dacus	famona	2008	Mozambique	Dried DNA extract	0	100	0	Dneasy Blood & Tissue Kit (Qiagen)	Whole specimen	NaN	NaN	NaN	NaN	NaN
AB43291964	RMCA	Arthropoda	Insecta	Diptera	Tephritidae	Dacinae	Dacus	eclipsis	2008	Mozambique	Dried DNA extract	0.49	100	0.049	Dneasy Blood & Tissue Kit (Qiagen)	Whole specimen	0.822	Novogene	Low input	0.9356	Upon request
AB43291956	RMCA	Arthropoda	Insecta	Diptera	Tephritidae	Dacinae	Dacus	longistylus	2008	Senegal	Dried DNA extract	4.47	100	0.447	Dneasy Blood & Tissue Kit (Qiagen)	Whole specimen	0.838	Novogene	Low input	0.9265	Upon request
AB43291948	RMCA	Arthropoda	Insecta	Diptera	Tephritidae	Dacinae	Ceratitis	quilicii	2008	Madagascar	Dried DNA extract	3.25	100	0.325	Dneasy Blood & Tissue Kit (Qiagen)	Whole specimen	0.271	Novogene	Standard input	0.9155	Upon request
AB43292027	RMCA	Arthropoda	Insecta	Diptera	Tephritidae	Dacinae	Dacus	vertebratus	2004	Nigeria	Dried DNA extract	5.21	100	0.521	Dneasy Blood & Tissue Kit (Qiagen)	Whole specimen	0.269	Novogene	Low input	0.9347	Upon request
AB42744429	RMCA	Arthropoda	Insecta	Diptera	Tephritidae	Dacinae	Dacus	famona	2004	Tanzania	Dried DNA extract	2.95	100	0.295	Dneasy Blood & Tissue Kit (Qiagen)	Whole specimen	0.723	Novogene	Low input	0.9346	Upon request
AB42744453	RMCA	Arthropoda	Insecta	Diptera	Tephritidae	Dacinae	Dacus	longistylus	2001	Mali	Dried DNA extract	2.89	100	0.289	Dneasy Blood & Tissue Kit (Qiagen)	Whole specimen	0.603	Novogene	Standard input	0.9298	Upon request
AB42744461	RMCA	Arthropoda	Insecta	Diptera	Tephritidae	Dacinae	Dacus	langi	2005	Benin	Dried DNA extract	0.45	100	0.045	Dneasy Blood & Tissue Kit (Qiagen)	Whole specimen	0.518	Novogene	Low input	0.9253	Upon request
AB42744406	RMCA	Arthropoda	Insecta	Diptera	Tephritidae	Dacinae	Dacus	bivittatus	2006	Benin	Dried DNA extract	0.733	100	0.0733	Dneasy Blood & Tissue Kit (Qiagen)	Whole specimen	0.679	Novogene	Standard input	0.9155	Upon request
AB42744422	RMCA	Arthropoda	Insecta	Diptera	Tephritidae	Dacinae	Dacus	humeralis	2006	Congo	Dried DNA extract	5	100	0.5	Dneasy Blood & Tissue Kit (Qiagen)	Whole specimen	0.443	Novogene	Standard input	0.9256	Upon request
AB43346146	RMCA	Arthropoda	Insecta	Diptera	Tephritidae	Dacinae	Bactrocera	latifrons	2006	Kenya	Dried DNA extract	0.13	100	0.013	Dneasy Blood & Tissue Kit (Qiagen)	Whole specimen	0.849	Novogene	Low input	0.92	Upon request
AB42744454	RMCA	Arthropoda	Insecta	Diptera	Tephritidae	Dacinae	Dacus	humeralis	2004	Tanzania	Dried DNA extract	3.79	100	0.379	Dneasy Blood & Tissue Kit (Qiagen)	Whole specimen	0.772	Novogene	Low input	0.9363	Upon request
AB42744479	RMCA	Arthropoda	Insecta	Diptera	Tephritidae	Dacinae	Dacus	durbanensis	2004	Tanzania	Dried DNA extract	3.85	100	0.385	Dneasy Blood & Tissue Kit (Qiagen)	Whole specimen	0.326	Novogene	Standard input	0.9301	Upon request
AB42744487	RMCA	Arthropoda	Insecta	Diptera	Tephritidae	Dacinae	Dacus	armatus	2006	Benin	Dried DNA extract	1.35	100	0.135	Dneasy Blood & Tissue Kit (Qiagen)	Whole specimen	0.178	Novogene	Low input	0.9235	Upon request
AB42744424	RMCA	Arthropoda	Insecta	Diptera	Tephritidae	Dacinae	Dacus	mediovittatus	2005	Ivory Coast	Dried DNA extract	0.631	100	0.0631	Dneasy Blood & Tissue Kit (Qiagen)	Whole specimen	0.403	Novogene	Low input	0.9342	Upon request
AB42744432	RMCA	Arthropoda	Insecta	Diptera	Tephritidae	Dacinae	Dacus	humeralis	2005	Benin	Dried DNA extract	4.46	100	0.446	Dneasy Blood & Tissue Kit (Qiagen)	Whole specimen	0.359	Novogene	Standard input	0.9243	Upon request
AB42744440	RMCA	Arthropoda	Insecta	Diptera	Tephritidae	Dacinae	Dacus	punctatifrons	2006	Congo	Dried DNA extract	7.67	100	0.767	Dneasy Blood & Tissue Kit (Qiagen)	Whole specimen	0.303	Berry Genomics	Illumina NovaSeq150PE	0.8966	Upon request
AB42744456	RMCA	Arthropoda	Insecta	Diptera	Tephritidae	Dacinae	Dacus	punctatifrons	2005	Uganda	Dried DNA extract	0	100	0	Dneasy Blood & Tissue Kit (Qiagen)	Whole specimen	NaN	NaN	NaN	NaN	NaN
AB42744472	RMCA	Arthropoda	Insecta	Diptera	Tephritidae	Dacinae	Dacus	mediovittatus	2005	Uganda	Dried DNA extract	0.0367	100	0.00367	Dneasy Blood & Tissue Kit (Qiagen)	Whole specimen	0.661	Novogene	Low input	0.9392	Upon request
AB42744480	RMCA	Arthropoda	Insecta	Diptera	Tephritidae	Dacinae	Dacus	fuscovittatus	2005	Ivory Coast	Dried DNA extract	7.27	100	0.727	Dneasy Blood & Tissue Kit (Qiagen)	Whole specimen	0.249	Berry Genomics	Illumina NovaSeq150PE	0.92475	Upon request
AB42744409	RMCA	Arthropoda	Insecta	Diptera	Tephritidae	Dacinae	Dacus	bivittatus	2006	Congo	Dried DNA extract	8.13	100	0.813	Dneasy Blood & Tissue Kit (Qiagen)	Abdomen	0.3	Berry Genomics	Illumina NovaSeq150PE	0.9295	Upon request
AB42744441	RMCA	Arthropoda	Insecta	Diptera	Tephritidae	Dacinae	Dacus	kariba	2006	Mozambique	Dried DNA extract	4.37	100	0.437	Dneasy Blood & Tissue Kit (Qiagen)	Whole specimen	0.277	Novogene	Standard input	0.9207	Upon request
AB42744449	RMCA	Arthropoda	Insecta	Diptera	Tephritidae	Dacinae	Dacus	punctatifrons	2005	Benin	Dried DNA extract	2.03	100	0.203	Dneasy Blood & Tissue Kit (Qiagen)	Whole specimen	0.213	Novogene	Low input	0.9188	Upon request
AB42744481	RMCA	Arthropoda	Insecta	Diptera	Tephritidae	Dacinae	Dacus	ciliatus	2004	Tanzania	Dried DNA extract	0.133	100	0.0133	Dneasy Blood & Tissue Kit (Qiagen)	Whole specimen	0.593	Novogene	Low input	0.9401	Upon request
AB42744489	RMCA	Arthropoda	Insecta	Diptera	Tephritidae	Dacinae	Dacus	armatus	2005	Ivory Coast	Dried DNA extract	6.3	100	0.63	Dneasy Blood & Tissue Kit (Qiagen)	Abdomen	0.393	Novogene	Standard input	0.9098	Upon request
AB42744497	RMCA	Arthropoda	Insecta	Diptera	Tephritidae	Dacinae	Dacus	armatus	2005	Uganda	Dried DNA extract	6.87	100	0.687	Dneasy Blood & Tissue Kit (Qiagen)	Whole specimen	0.458	Berry Genomics	Illumina NovaSeq150PE	0.91805	Upon request
AB42744418	RMCA	Arthropoda	Insecta	Diptera	Tephritidae	Dacinae	Dacus	hyalobasis	2004	Tanzania	Dried DNA extract	0.525	100	0.0525	Dneasy Blood & Tissue Kit (Qiagen)	Whole specimen	0.372	Novogene	Low input	0.9413	Upon request
AB42744434	RMCA	Arthropoda	Insecta	Diptera	Tephritidae	Dacinae	Dacus	telfaireae	2005	Uganda	Dried DNA extract	4.71	100	0.471	Dneasy Blood & Tissue Kit (Qiagen)	Whole specimen	0.172	Novogene	Standard input	0.9277	Upon request
AB42744466	RMCA	Arthropoda	Insecta	Diptera	Tephritidae	Dacinae	Dacus	armatus	2005	Benin	Dried DNA extract	7.13	100	0.713	Dneasy Blood & Tissue Kit (Qiagen)	Whole specimen	0.448	Berry Genomics	Illumina NovaSeq150PE	0.9333	Upon request
AB42744482	RMCA	Arthropoda	Insecta	Diptera	Tephritidae	Dacinae	Dacus	theophrastus	2005	Ivory Coast	Dried DNA extract	0	100	0	Dneasy Blood & Tissue Kit (Qiagen)	Whole specimen	NaN	NaN	NaN	NaN	NaN
AB42744490	RMCA	Arthropoda	Insecta	Diptera	Tephritidae	Dacinae	Dacus	umehi	2004	Nigeria	Dried DNA extract	0.255	100	0.0255	Dneasy Blood & Tissue Kit (Qiagen)	Whole specimen	0.672	Novogene	Low input	0.9219	Upon request
AB42744498	RMCA	Arthropoda	Insecta	Diptera	Tephritidae	Dacinae	Dacus	theophrastus	2005	Benin	Dried DNA extract	10.6	100	1.06	Dneasy Blood & Tissue Kit (Qiagen)	Whole specimen	0.341	Berry Genomics	Illumina NovaSeq150PE	0.93135	Upon request
AB42744435	RMCA	Arthropoda	Insecta	Diptera	Tephritidae	Dacinae	Dacus	bivittatus	2005	Uganda	Dried DNA extract	3.6	100	0.36	Dneasy Blood & Tissue Kit (Qiagen)	Abdomen	0.186	Novogene	Standard input	0.9305	Upon request
AB42744443	RMCA	Arthropoda	Insecta	Diptera	Tephritidae	Dacinae	Dacus	humeralis	2005	Uganda	Dried DNA extract	3.68	100	0.368	Dneasy Blood & Tissue Kit (Qiagen)	Whole specimen	0.088	Novogene	Standard input	0.9055	Upon request
AB42744451	RMCA	Arthropoda	Insecta	Diptera	Tephritidae	Dacinae	Dacus	demmerezi	2006	Madagascar	Dried DNA extract	6.87	100	0.687	Dneasy Blood & Tissue Kit (Qiagen)	Whole specimen	0.382	Berry Genomics	Illumina NovaSeq150PE	0.92785	Upon request
AB42744467	RMCA	Arthropoda	Insecta	Diptera	Tephritidae	Dacinae	Dacus	siliqualactis	2004	Kenya	Dried DNA extract	0.611	100	0.0611	Dneasy Blood & Tissue Kit (Qiagen)	Whole specimen	0.455	Novogene	Standard input	0.9146	Upon request
AB42744483	RMCA	Arthropoda	Insecta	Diptera	Tephritidae	Dacinae	Dacus	masaicus	2004	Kenya	Dried DNA extract	6.73	100	0.673	Dneasy Blood & Tissue Kit (Qiagen)	Whole specimen	0.608	Berry Genomics	Illumina NovaSeq150PE	0.9316	Upon request
AB42199717	RMCA	Arthropoda	Insecta	Diptera	Tephritidae	Dacinae	Bactrocera	invadens	2005	Ivory Coast	Dried DNA extract	0.18	100	0.018	Dneasy Blood & Tissue Kit (Qiagen)	Whole specimen	0.341	Novogene	Low input	0.9303	Upon request
AB42199724	RMCA	Arthropoda	Insecta	Diptera	Tephritidae	Dacinae	Dacus	arcuatus	2002	Kenya	Dried DNA extract	0.281	100	0.0281	Dneasy Blood & Tissue Kit (Qiagen)	Whole specimen	0.514	Novogene	Low input	0.9279	Upon request
AB42199716	RMCA	Arthropoda	Insecta	Diptera	Tephritidae	Dacinae	Dacus	apostata	2001	Kenya	Dried DNA extract	0.161	100	0.0161	Dneasy Blood & Tissue Kit (Qiagen)	Whole specimen	0.735	Novogene	Low input	0.93455	Upon request
AB42199700	RMCA	Arthropoda	Insecta	Diptera	Tephritidae	Dacinae	Dacus	bivittatus	2003	Nigeria	Dried DNA extract	21.5	100	2.15	Dneasy Blood & Tissue Kit (Qiagen)	Whole specimen	0.507	Berry Genomics	Illumina NovaSeq150PE	0.92285	Upon request
AB42199668	RMCA	Arthropoda	Insecta	Diptera	Tephritidae	Dacinae	Dacus	durbanensis	2002	Kenya	Dried DNA extract	2.23	100	0.223	Dneasy Blood & Tissue Kit (Qiagen)	Whole specimen	0.523	Novogene	Low input	0.9207	Upon request
AB42199731	RMCA	Arthropoda	Insecta	Diptera	Tephritidae	Dacinae	Dacus	pergulariae	2003	Kenya	Dried DNA extract	1.75	100	0.175	Dneasy Blood & Tissue Kit (Qiagen)	Whole specimen	0.593	Novogene	Low input	0.9232	Upon request
AB42199723	RMCA	Arthropoda	Insecta	Diptera	Tephritidae	Dacinae	Dacus	phloginus	2002	Kenya	Dried DNA extract	0.44	100	0.044	Dneasy Blood & Tissue Kit (Qiagen)	Whole specimen	0.798	Novogene	Standard input	0.924	Upon request
AB42199715	RMCA	Arthropoda	Insecta	Diptera	Tephritidae	Dacinae	Dacus	punctatifrons	2002	Kenya	Dried DNA extract	3.23	100	0.323	Dneasy Blood & Tissue Kit (Qiagen)	Whole specimen	0.676	Novogene	Low input	0.9343	Upon request
AB42199707	RMCA	Arthropoda	Insecta	Diptera	Tephritidae	Dacinae	Dacus	sphaeristicus	2001	Kenya	Dried DNA extract	2.87	100	0.287	Dneasy Blood & Tissue Kit (Qiagen)	Whole specimen	0.74	Novogene	Low input	0.92845	Upon request
AB42199699	RMCA	Arthropoda	Insecta	Diptera	Tephritidae	Dacinae	Dacus	tenebricus	2004	Kenya	Dried DNA extract	0.533	100	0.0533	Dneasy Blood & Tissue Kit (Qiagen)	Whole specimen	0.512	Novogene	Low input	0.9241	Upon request
AB42199691	RMCA	Arthropoda	Insecta	Diptera	Tephritidae	Dacinae	Dacus	transitorius	2003	Nigeria	Dried DNA extract	4.64	100	0.464	Dneasy Blood & Tissue Kit (Qiagen)	Whole specimen	0.646	Novogene	Low input	0.9237	Upon request
AB42199683	RMCA	Arthropoda	Insecta	Diptera	Tephritidae	Dacinae	Dacus	triater	2001	Kenya	Dried DNA extract	0.044	100	0.0044	Dneasy Blood & Tissue Kit (Qiagen)	Whole specimen	0.791	Novogene	Low input	0.92605	Upon request
AB42199667	RMCA	Arthropoda	Insecta	Diptera	Tephritidae	Dacinae	Dacus	bivittatus	2004	Tanzania	Dried DNA extract	11.7	100	1.17	Dneasy Blood & Tissue Kit (Qiagen)	Whole specimen	0.499	Berry Genomics	Illumina NovaSeq150PE	0.9247	Upon request
AB43790073	RMCA	Arthropoda	Insecta	Diptera	Tephritidae	Dacinae	Dacus	ciliatus	2002	Kenya	Dried DNA extract	2.57	100	0.257	Dneasy Blood & Tissue Kit (Qiagen)	Whole specimen	0.414	Novogene	Low input	0.9298	Upon request
AB43790072	RMCA	Arthropoda	Insecta	Diptera	Tephritidae	Dacinae	Dacus	ciliatus	1997	Mauritius	Dried DNA extract	0.425	100	0.0425	Dneasy Blood & Tissue Kit (Qiagen)	Whole specimen	0.242	Novogene	Low input	0.93925	Upon request
AB43790024	RMCA	Arthropoda	Insecta	Diptera	Tephritidae	Dacinae	Dacus	punctatifrons	1997	Zimbabwe	Dried DNA extract	0.227	100	0.0227	Dneasy Blood & Tissue Kit (Qiagen)	Whole specimen	0.823	Novogene	Low input	0.9316	Upon request
AB43799878	RMCA	Arthropoda	Insecta	Diptera	Tephritidae	Dacinae	Dacus	bivittatus	2001	Kenya	Dried DNA extract	1.27	100	0.127	Dneasy Blood & Tissue Kit (Qiagen)	Whole specimen	0.808	Novogene	Standard input	0.9179	Upon request
AB43799815	RMCA	Arthropoda	Insecta	Diptera	Tephritidae	Dacinae	Dacus	humeralis	2000	Kenya	Dried DNA extract	7.73	100	0.773	Dneasy Blood & Tissue Kit (Qiagen)	Whole specimen	0.455	Berry Genomics	Illumina NovaSeq150PE	0.92605	Upon request
AB71162656	RMCA	Arthropoda	Insecta	Diptera	Tephritidae	Dacinae	Ceratitis	quilicii	2020	South Africa	Ethanol; -20°C	54.1	120	6.492	Dneasy Blood & Tissue Kit (Qiagen)	Whole specimen	0.433	Berry Genomics	Illumina NovaSeq150PE	0.9104	Upon request
AB71162648	RMCA	Arthropoda	Insecta	Diptera	Tephritidae	Dacinae	Ceratitis	quilicii	2020	South Africa	Ethanol; -20°C	33.9	120	4.068	Dneasy Blood & Tissue Kit (Qiagen)	Whole specimen	0.643	Berry Genomics	Illumina NovaSeq150PE	0.9293	Upon request
AB71162640	RMCA	Arthropoda	Insecta	Diptera	Tephritidae	Dacinae	Ceratitis	quilicii	2020	South Africa	Ethanol; -20°C	45.4	120	5.448	Dneasy Blood & Tissue Kit (Qiagen)	Whole specimen	0.336	Berry Genomics	Illumina NovaSeq150PE	0.9263	Upon request
AB71162632	RMCA	Arthropoda	Insecta	Diptera	Tephritidae	Dacinae	Ceratitis	quilicii	2020	South Africa	Ethanol; -20°C	49.9	120	5.988	Dneasy Blood & Tissue Kit (Qiagen)	Whole specimen	0.542	Berry Genomics	Illumina NovaSeq150PE	0.92375	Upon request
AB71162624	RMCA	Arthropoda	Insecta	Diptera	Tephritidae	Dacinae	Ceratitis	quilicii	2020	South Africa	Ethanol; -20°C	42.1	120	5.052	Dneasy Blood & Tissue Kit (Qiagen)	Whole specimen	0.427	Berry Genomics	Illumina NovaSeq150PE	0.92775	Upon request
AB71162616	RMCA	Arthropoda	Insecta	Diptera	Tephritidae	Dacinae	Ceratitis	quilicii	2020	South Africa	Ethanol; -20°C	43.3	120	5.196	Dneasy Blood & Tissue Kit (Qiagen)	Whole specimen	0.298	Berry Genomics	Illumina NovaSeq150PE	0.92595	Upon request
AB71162655	RMCA	Arthropoda	Insecta	Diptera	Tephritidae	Dacinae	Ceratitis	quilicii	2020	South Africa	Ethanol; -20°C	51	120	6.12	Dneasy Blood & Tissue Kit (Qiagen)	Whole specimen	0.238	Berry Genomics	Illumina NovaSeq150PE	0.92895	Upon request
AB71162647	RMCA	Arthropoda	Insecta	Diptera	Tephritidae	Dacinae	Ceratitis	quilicii	2020	South Africa	Ethanol; -20°C	35.5	120	4.26	Dneasy Blood & Tissue Kit (Qiagen)	Whole specimen	0.109	Berry Genomics	Illumina NovaSeq150PE	0.92605	Upon request
AB71162639	RMCA	Arthropoda	Insecta	Diptera	Tephritidae	Dacinae	Ceratitis	quilicii	2020	South Africa	Ethanol; -20°C	49.5	120	5.94	Dneasy Blood & Tissue Kit (Qiagen)	Whole specimen	0.822	Berry Genomics	Illumina NovaSeq150PE	0.92065	Upon request
AB71162631	RMCA	Arthropoda	Insecta	Diptera	Tephritidae	Dacinae	Ceratitis	quilicii	2020	South Africa	Ethanol; -20°C	37.6	120	4.512	Dneasy Blood & Tissue Kit (Qiagen)	Whole specimen	0.838	Berry Genomics	Illumina NovaSeq150PE	0.92185	Upon request
AB71162623	RMCA	Arthropoda	Insecta	Diptera	Tephritidae	Dacinae	Ceratitis	quilicii	2020	South Africa	Ethanol; -20°C	34.4	120	4.128	Dneasy Blood & Tissue Kit (Qiagen)	Whole specimen	0.271	Berry Genomics	Illumina NovaSeq150PE	0.92875	Upon request
AB71162615	RMCA	Arthropoda	Insecta	Diptera	Tephritidae	Dacinae	Ceratitis	quilicii	2020	South Africa	Ethanol; -20°C	44.5	120	5.34	Dneasy Blood & Tissue Kit (Qiagen)	Whole specimen	0.269	Berry Genomics	Illumina NovaSeq150PE	0.91305	Upon request
AB71162654	RMCA	Arthropoda	Insecta	Diptera	Tephritidae	Dacinae	Ceratitis	quilicii	2020	South Africa	Ethanol; -20°C	51.4	120	6.168	Dneasy Blood & Tissue Kit (Qiagen)	Whole specimen	0.723	Berry Genomics	Illumina NovaSeq150PE	0.91835	Upon request
AB71162646	RMCA	Arthropoda	Insecta	Diptera	Tephritidae	Dacinae	Ceratitis	quilicii	2020	South Africa	Ethanol; -20°C	48.9	120	5.868	Dneasy Blood & Tissue Kit (Qiagen)	Whole specimen	0.603	Berry Genomics	Illumina NovaSeq150PE	0.9221	Upon request
AB71162638	RMCA	Arthropoda	Insecta	Diptera	Tephritidae	Dacinae	Ceratitis	quilicii	2020	South Africa	Ethanol; -20°C	61.5	120	7.38	Dneasy Blood & Tissue Kit (Qiagen)	Whole specimen	0.518	Berry Genomics	Illumina NovaSeq150PE	0.92105	Upon request
AB71162630	RMCA	Arthropoda	Insecta	Diptera	Tephritidae	Dacinae	Ceratitis	quilicii	2020	South Africa	Ethanol; -20°C	28.1	120	3.372	Dneasy Blood & Tissue Kit (Qiagen)	Whole specimen	0.679	Berry Genomics	Illumina NovaSeq150PE	0.9193	Upon request
AB71162622	RMCA	Arthropoda	Insecta	Diptera	Tephritidae	Dacinae	Ceratitis	quilicii	2020	South Africa	Ethanol; -20°C	26.2	120	3.144	Dneasy Blood & Tissue Kit (Qiagen)	Whole specimen	0.443	Berry Genomics	Illumina NovaSeq150PE	0.91915	Upon request
AB71162614	RMCA	Arthropoda	Insecta	Diptera	Tephritidae	Dacinae	Ceratitis	quilicii	2020	South Africa	Ethanol; -20°C	31.7	120	3.804	Dneasy Blood & Tissue Kit (Qiagen)	Whole specimen	0.849	Berry Genomics	Illumina NovaSeq150PE	0.91265	Upon request
AB71162653	RMCA	Arthropoda	Insecta	Diptera	Tephritidae	Dacinae	Ceratitis	quilicii	2020	South Africa	Ethanol; -20°C	39.2	120	4.704	Dneasy Blood & Tissue Kit (Qiagen)	Whole specimen	0.772	Berry Genomics	Illumina NovaSeq150PE	0.9149	Upon request
AB71162645	RMCA	Arthropoda	Insecta	Diptera	Tephritidae	Dacinae	Ceratitis	quilicii	2020	South Africa	Ethanol; -20°C	21.3	120	2.556	Dneasy Blood & Tissue Kit (Qiagen)	Whole specimen	0.326	Berry Genomics	Illumina NovaSeq150PE	0.925	Upon request
AB71162637	RMCA	Arthropoda	Insecta	Diptera	Tephritidae	Dacinae	Ceratitis	quilicii	2020	South Africa	Ethanol; -20°C	18.8	120	2.256	Dneasy Blood & Tissue Kit (Qiagen)	Whole specimen	0.178	Berry Genomics	Illumina NovaSeq150PE	0.9219	Upon request
AB71162629	RMCA	Arthropoda	Insecta	Diptera	Tephritidae	Dacinae	Ceratitis	quilicii	2020	South Africa	Ethanol; -20°C	32	120	3.84	Dneasy Blood & Tissue Kit (Qiagen)	Whole specimen	0.403	Berry Genomics	Illumina NovaSeq150PE	0.92815	Upon request
AB71162621	RMCA	Arthropoda	Insecta	Diptera	Tephritidae	Dacinae	Ceratitis	quilicii	2020	South Africa	Ethanol; -20°C	36.5	120	4.38	Dneasy Blood & Tissue Kit (Qiagen)	Whole specimen	0.359	Berry Genomics	Illumina NovaSeq150PE	0.89695	Upon request
AB71162613	RMCA	Arthropoda	Insecta	Diptera	Tephritidae	Dacinae	Ceratitis	quilicii	2020	South Africa	Ethanol; -20°C	49.5	120	5.94	Dneasy Blood & Tissue Kit (Qiagen)	Whole specimen	0.303	Berry Genomics	Illumina NovaSeq150PE	0.93275	Upon request
AB71162652	RMCA	Arthropoda	Insecta	Diptera	Tephritidae	Dacinae	Ceratitis	quilicii	2020	South Africa	Ethanol; -20°C	52.9	120	6.348	Dneasy Blood & Tissue Kit (Qiagen)	Whole specimen	0.249	Berry Genomics	Illumina NovaSeq150PE	0.91835	Upon request
AB71162644	RMCA	Arthropoda	Insecta	Diptera	Tephritidae	Dacinae	Ceratitis	quilicii	2020	South Africa	Ethanol; -20°C	23.5	120	2.82	Dneasy Blood & Tissue Kit (Qiagen)	Whole specimen	0.3	Berry Genomics	Illumina NovaSeq150PE	0.91565	Upon request
AB71162636	RMCA	Arthropoda	Insecta	Diptera	Tephritidae	Dacinae	Ceratitis	quilicii	2020	South Africa	Ethanol; -20°C	28.1	120	3.372	Dneasy Blood & Tissue Kit (Qiagen)	Whole specimen	0.277	Berry Genomics	Illumina NovaSeq150PE	0.91695	Upon request
AB71162628	RMCA	Arthropoda	Insecta	Diptera	Tephritidae	Dacinae	Ceratitis	quilicii	2020	South Africa	Ethanol; -20°C	20.5	120	2.46	Dneasy Blood & Tissue Kit (Qiagen)	Whole specimen	0.213	Berry Genomics	Illumina NovaSeq150PE	0.92925	Upon request
AB71162620	RMCA	Arthropoda	Insecta	Diptera	Tephritidae	Dacinae	Ceratitis	quilicii	2020	South Africa	Ethanol; -20°C	35	120	4.2	Dneasy Blood & Tissue Kit (Qiagen)	Whole specimen	0.593	Berry Genomics	Illumina NovaSeq150PE	0.92325	Upon request
AB71162612	RMCA	Arthropoda	Insecta	Diptera	Tephritidae	Dacinae	Ceratitis	quilicii	2020	South Africa	Ethanol; -20°C	16.7	120	2.004	Dneasy Blood & Tissue Kit (Qiagen)	Whole specimen	0.393	Berry Genomics	Illumina NovaSeq150PE	0.9144	Upon request
AB71162651	RMCA	Arthropoda	Insecta	Diptera	Tephritidae	Dacinae	Ceratitis	quilicii	2020	South Africa	Ethanol; -20°C	18.7	120	2.244	Dneasy Blood & Tissue Kit (Qiagen)	Whole specimen	0.458	Berry Genomics	Illumina NovaSeq150PE	0.9231	Upon request
AB71162643	RMCA	Arthropoda	Insecta	Diptera	Tephritidae	Dacinae	Ceratitis	quilicii	2020	South Africa	Ethanol; -20°C	35.5	120	4.26	Dneasy Blood & Tissue Kit (Qiagen)	Whole specimen	0.372	Berry Genomics	Illumina NovaSeq150PE	0.91715	Upon request
AB71162635	RMCA	Arthropoda	Insecta	Diptera	Tephritidae	Dacinae	Ceratitis	quilicii	2020	South Africa	Ethanol; -20°C	56	120	6.72	Dneasy Blood & Tissue Kit (Qiagen)	Whole specimen	0.172	Berry Genomics	Illumina NovaSeq150PE	0.9279	Upon request
AB71162627	RMCA	Arthropoda	Insecta	Diptera	Tephritidae	Dacinae	Ceratitis	quilicii	2020	South Africa	Ethanol; -20°C	35	120	4.2	Dneasy Blood & Tissue Kit (Qiagen)	Whole specimen	0.448	Berry Genomics	Illumina NovaSeq150PE	0.9263	Upon request
AB71162619	RMCA	Arthropoda	Insecta	Diptera	Tephritidae	Dacinae	Ceratitis	quilicii	2020	South Africa	Ethanol; -20°C	29.1	120	3.492	Dneasy Blood & Tissue Kit (Qiagen)	Whole specimen	0.672	Berry Genomics	Illumina NovaSeq150PE	0.92905	Upon request
AB71162611	RMCA	Arthropoda	Insecta	Diptera	Tephritidae	Dacinae	Ceratitis	quilicii	2020	South Africa	Ethanol; -20°C	54.9	120	6.588	Dneasy Blood & Tissue Kit (Qiagen)	Whole specimen	0.341	Berry Genomics	Illumina NovaSeq150PE	0.9256	Upon request
AB71162650	RMCA	Arthropoda	Insecta	Diptera	Tephritidae	Dacinae	Ceratitis	quilicii	2020	South Africa	Ethanol; -20°C	24.5	120	2.94	Dneasy Blood & Tissue Kit (Qiagen)	Whole specimen	0.186	Berry Genomics	Illumina NovaSeq150PE	0.92685	Upon request
AB71162642	RMCA	Arthropoda	Insecta	Diptera	Tephritidae	Dacinae	Ceratitis	quilicii	2020	South Africa	Ethanol; -20°C	32.9	120	3.948	Dneasy Blood & Tissue Kit (Qiagen)	Whole specimen	0.088	Berry Genomics	Illumina NovaSeq150PE	0.914	Upon request
AB71162634	RMCA	Arthropoda	Insecta	Diptera	Tephritidae	Dacinae	Ceratitis	quilicii	2020	South Africa	Ethanol; -20°C	39.8	120	4.776	Dneasy Blood & Tissue Kit (Qiagen)	Whole specimen	0.382	Berry Genomics	Illumina NovaSeq150PE	0.9289	Upon request
AB71162626	RMCA	Arthropoda	Insecta	Diptera	Tephritidae	Dacinae	Ceratitis	quilicii	2020	South Africa	Ethanol; -20°C	38.1	120	4.572	Dneasy Blood & Tissue Kit (Qiagen)	Whole specimen	0.455	Berry Genomics	Illumina NovaSeq150PE	0.9288	Upon request
AB71162618	RMCA	Arthropoda	Insecta	Diptera	Tephritidae	Dacinae	Ceratitis	quilicii	2020	South Africa	Ethanol; -20°C	37.9	120	4.548	Dneasy Blood & Tissue Kit (Qiagen)	Whole specimen	0.608	Berry Genomics	Illumina NovaSeq150PE	0.91745	Upon request
AB71162610	RMCA	Arthropoda	Insecta	Diptera	Tephritidae	Dacinae	Ceratitis	quilicii	2020	South Africa	Ethanol; -20°C	27.6	120	3.312	Dneasy Blood & Tissue Kit (Qiagen)	Whole specimen	0.341	Berry Genomics	Illumina NovaSeq150PE	0.9285	Upon request
AB71162649	RMCA	Arthropoda	Insecta	Diptera	Tephritidae	Dacinae	Ceratitis	quilicii	2020	South Africa	Ethanol; -20°C	27.5	120	3.3	Dneasy Blood & Tissue Kit (Qiagen)	Whole specimen	0.514	Berry Genomics	Illumina NovaSeq150PE	0.9243	Upon request
AB71162641	RMCA	Arthropoda	Insecta	Diptera	Tephritidae	Dacinae	Ceratitis	quilicii	2020	South Africa	Ethanol; -20°C	44.9	120	5.388	Dneasy Blood & Tissue Kit (Qiagen)	Whole specimen	0.735	Berry Genomics	Illumina NovaSeq150PE	0.91515	Upon request
AB71162633	RMCA	Arthropoda	Insecta	Diptera	Tephritidae	Dacinae	Ceratitis	quilicii	2020	South Africa	Ethanol; -20°C	15.9	120	1.908	Dneasy Blood & Tissue Kit (Qiagen)	Whole specimen	0.507	Berry Genomics	Illumina NovaSeq150PE	0.9266	Upon request
AB71162625	RMCA	Arthropoda	Insecta	Diptera	Tephritidae	Dacinae	Ceratitis	quilicii	2020	South Africa	Ethanol; -20°C	12.9	120	1.548	Dneasy Blood & Tissue Kit (Qiagen)	Whole specimen	0.523	Berry Genomics	Illumina NovaSeq150PE	0.90005	Upon request
AB71162617	RMCA	Arthropoda	Insecta	Diptera	Tephritidae	Dacinae	Ceratitis	quilicii	2020	South Africa	Ethanol; -20°C	50.1	120	6.012	Dneasy Blood & Tissue Kit (Qiagen)	Whole specimen	0.593	Berry Genomics	Illumina NovaSeq150PE	0.9185	Upon request
AB71162609	RMCA	Arthropoda	Insecta	Diptera	Tephritidae	Dacinae	Ceratitis	quilicii	2020	South Africa	Ethanol; -20°C	70	120	8.4	Dneasy Blood & Tissue Kit (Qiagen)	Whole specimen	0.798	Berry Genomics	Illumina NovaSeq150PE	0.92625	Upon request
AB71162512	RMCA	Arthropoda	Insecta	Diptera	Tephritidae	Dacinae	Ceratitis	quilicii	2020	South Africa	Ethanol; -20°C	43	120	5.16	Dneasy Blood & Tissue Kit (Qiagen)	Whole specimen	0.676	Berry Genomics	Illumina NovaSeq150PE	0.9097	Upon request
AB71162504	RMCA	Arthropoda	Insecta	Diptera	Tephritidae	Dacinae	Ceratitis	quilicii	2020	South Africa	Ethanol; -20°C	19.9	120	2.388	Dneasy Blood & Tissue Kit (Qiagen)	Whole specimen	0.74	Berry Genomics	Illumina NovaSeq150PE	0.90265	Upon request
AB71162496	RMCA	Arthropoda	Insecta	Diptera	Tephritidae	Dacinae	Ceratitis	quilicii	2020	South Africa	Ethanol; -20°C	36	120	4.32	Dneasy Blood & Tissue Kit (Qiagen)	Whole specimen	0.512	Berry Genomics	Illumina NovaSeq150PE	0.92345	Upon request
AB71162488	RMCA	Arthropoda	Insecta	Diptera	Tephritidae	Dacinae	Ceratitis	quilicii	2020	South Africa	Ethanol; -20°C	36.7	120	4.404	Dneasy Blood & Tissue Kit (Qiagen)	Whole specimen	0.646	Berry Genomics	Illumina NovaSeq150PE	0.92705	Upon request
AB71162480	RMCA	Arthropoda	Insecta	Diptera	Tephritidae	Dacinae	Ceratitis	quilicii	2020	South Africa	Ethanol; -20°C	31.9	120	3.828	Dneasy Blood & Tissue Kit (Qiagen)	Whole specimen	0.499	Berry Genomics	Illumina NovaSeq150PE	0.93625	Upon request
AB71162472	RMCA	Arthropoda	Insecta	Diptera	Tephritidae	Dacinae	Ceratitis	quilicii	2020	South Africa	Ethanol; -20°C	44.9	120	5.388	Dneasy Blood & Tissue Kit (Qiagen)	Whole specimen	0.414	Berry Genomics	Illumina NovaSeq150PE	0.92635	Upon request
AB71162511	RMCA	Arthropoda	Insecta	Diptera	Tephritidae	Dacinae	Ceratitis	quilicii	2020	South Africa	Ethanol; -20°C	33.2	120	3.984	Dneasy Blood & Tissue Kit (Qiagen)	Whole specimen	0.242	Berry Genomics	Illumina NovaSeq150PE	0.91835	Upon request
AB71162503	RMCA	Arthropoda	Insecta	Diptera	Tephritidae	Dacinae	Ceratitis	quilicii	2020	South Africa	Ethanol; -20°C	1.27	120	0.1524	Dneasy Blood & Tissue Kit (Qiagen)	Whole specimen	0.823	Berry Genomics	Illumina NovaSeq150PE	0.92065	Upon request
AB71162495	RMCA	Arthropoda	Insecta	Diptera	Tephritidae	Dacinae	Ceratitis	quilicii	2020	South Africa	Ethanol; -20°C	11.9	120	1.428	Dneasy Blood & Tissue Kit (Qiagen)	Whole specimen	0.808	Berry Genomics	Illumina NovaSeq150PE	0.93485	Upon request
AB71162487	RMCA	Arthropoda	Insecta	Diptera	Tephritidae	Dacinae	Ceratitis	quilicii	2020	South Africa	Ethanol; -20°C	33.3	120	3.996	Dneasy Blood & Tissue Kit (Qiagen)	Whole specimen	0.455	Berry Genomics	Illumina NovaSeq150PE	0.9391	Upon request
AB71162479	RMCA	Arthropoda	Insecta	Diptera	Tephritidae	Dacinae	Ceratitis	quilicii	2020	South Africa	Ethanol; -20°C	30.7	120	3.684	Dneasy Blood & Tissue Kit (Qiagen)	Whole specimen	1	Berry Genomics	Illumina NovaSeq150PE	0.92885	Upon request
AB71162471	RMCA	Arthropoda	Insecta	Diptera	Tephritidae	Dacinae	Ceratitis	quilicii	2020	South Africa	Ethanol; -20°C	34.8	120	4.176	Dneasy Blood & Tissue Kit (Qiagen)	Whole specimen	0.93	Berry Genomics	Illumina NovaSeq150PE	0.9258	Upon request
AB71162510	RMCA	Arthropoda	Insecta	Diptera	Tephritidae	Dacinae	Ceratitis	quilicii	2020	South Africa	Ethanol; -20°C	27.1	120	3.252	Dneasy Blood & Tissue Kit (Qiagen)	Whole specimen	0.528	Berry Genomics	Illumina NovaSeq150PE	0.92695	Upon request
AB71162502	RMCA	Arthropoda	Insecta	Diptera	Tephritidae	Dacinae	Ceratitis	quilicii	2020	South Africa	Ethanol; -20°C	36	120	4.32	Dneasy Blood & Tissue Kit (Qiagen)	Whole specimen	0.687	Berry Genomics	Illumina NovaSeq150PE	0.9081	Upon request
AB71162494	RMCA	Arthropoda	Insecta	Diptera	Tephritidae	Dacinae	Ceratitis	quilicii	2020	South Africa	Ethanol; -20°C	36.1	120	4.332	Dneasy Blood & Tissue Kit (Qiagen)	Whole specimen	0.493	Berry Genomics	Illumina NovaSeq150PE	0.923	Upon request
AB71162486	RMCA	Arthropoda	Insecta	Diptera	Tephritidae	Dacinae	Ceratitis	quilicii	2020	South Africa	Ethanol; -20°C	26.4	120	3.168	Dneasy Blood & Tissue Kit (Qiagen)	Whole specimen	0.44	Berry Genomics	Illumina NovaSeq150PE	0.8841	Upon request
AB71162478	RMCA	Arthropoda	Insecta	Diptera	Tephritidae	Dacinae	Ceratitis	quilicii	2020	South Africa	Ethanol; -20°C	22.9	120	2.748	Dneasy Blood & Tissue Kit (Qiagen)	Whole specimen	0.493	Berry Genomics	Illumina NovaSeq150PE	0.9249	Upon request
AB71162470	RMCA	Arthropoda	Insecta	Diptera	Tephritidae	Dacinae	Ceratitis	quilicii	2020	South Africa	Ethanol; -20°C	28.1	120	3.372	Dneasy Blood & Tissue Kit (Qiagen)	Whole specimen	0.545	Berry Genomics	Illumina NovaSeq150PE	0.9373	Upon request
AB71162509	RMCA	Arthropoda	Insecta	Diptera	Tephritidae	Dacinae	Ceratitis	rosa	2020	South Africa	Ethanol; -20°C	37.7	120	4.524	Dneasy Blood & Tissue Kit (Qiagen)	Whole specimen	0.597	Berry Genomics	Illumina NovaSeq150PE	0.9092	Upon request
AB71162501	RMCA	Arthropoda	Insecta	Diptera	Tephritidae	Dacinae	Ceratitis	rosa	2020	South Africa	Ethanol; -20°C	23	120	2.76	Dneasy Blood & Tissue Kit (Qiagen)	Whole specimen	0.597	Berry Genomics	Illumina NovaSeq150PE	0.91355	Upon request
AB71162493	RMCA	Arthropoda	Insecta	Diptera	Tephritidae	Dacinae	Ceratitis	rosa	2020	South Africa	Ethanol; -20°C	26.7	120	3.204	Dneasy Blood & Tissue Kit (Qiagen)	Whole specimen	0.572	Berry Genomics	Illumina NovaSeq150PE	0.9248	Upon request
AB71162485	RMCA	Arthropoda	Insecta	Diptera	Tephritidae	Dacinae	Ceratitis	rosa	2020	South Africa	Ethanol; -20°C	27.1	120	3.252	Dneasy Blood & Tissue Kit (Qiagen)	Whole specimen	0.496	Berry Genomics	Illumina NovaSeq150PE	0.92135	Upon request
AB71162477	RMCA	Arthropoda	Insecta	Diptera	Tephritidae	Dacinae	Ceratitis	rosa	2020	South Africa	Ethanol; -20°C	35.4	120	4.248	Dneasy Blood & Tissue Kit (Qiagen)	Whole specimen	0.408	Berry Genomics	Illumina NovaSeq150PE	0.9206	Upon request
AB71162469	RMCA	Arthropoda	Insecta	Diptera	Tephritidae	Dacinae	Ceratitis	rosa	2020	South Africa	Ethanol; -20°C	34.7	120	4.164	Dneasy Blood & Tissue Kit (Qiagen)	Whole specimen	0.555	Berry Genomics	Illumina NovaSeq150PE	0.92625	Upon request
AB71162508	RMCA	Arthropoda	Insecta	Diptera	Tephritidae	Dacinae	Ceratitis	rosa	2020	South Africa	Ethanol; -20°C	35.1	120	4.212	Dneasy Blood & Tissue Kit (Qiagen)	Whole specimen	0.388	Berry Genomics	Illumina NovaSeq150PE	0.9289	Upon request
AB71162500	RMCA	Arthropoda	Insecta	Diptera	Tephritidae	Dacinae	Ceratitis	rosa	2020	South Africa	Ethanol; -20°C	34.2	120	4.104	Dneasy Blood & Tissue Kit (Qiagen)	Whole specimen	0.517	Berry Genomics	Illumina NovaSeq150PE	0.9115	Upon request
AB71162492	RMCA	Arthropoda	Insecta	Diptera	Tephritidae	Dacinae	Ceratitis	rosa	2020	South Africa	Ethanol; -20°C	36.1	120	4.332	Dneasy Blood & Tissue Kit (Qiagen)	Whole specimen	0.377	Berry Genomics	Illumina NovaSeq150PE	0.9241	Upon request
AB71162484	RMCA	Arthropoda	Insecta	Diptera	Tephritidae	Dacinae	Ceratitis	rosa	2020	South Africa	Ethanol; -20°C	37.4	120	4.488	Dneasy Blood & Tissue Kit (Qiagen)	Whole specimen	0.505	Berry Genomics	Illumina NovaSeq150PE	0.92475	Upon request
AB71162476	RMCA	Arthropoda	Insecta	Diptera	Tephritidae	Dacinae	Ceratitis	quilicii	2020	South Africa	Ethanol; -20°C	33.1	120	3.972	Dneasy Blood & Tissue Kit (Qiagen)	Whole specimen	0.214	Berry Genomics	Illumina NovaSeq150PE	0.9133	Upon request
AB71162468	RMCA	Arthropoda	Insecta	Diptera	Tephritidae	Dacinae	Ceratitis	quilicii	2020	South Africa	Ethanol; -20°C	58.7	120	7.044	Dneasy Blood & Tissue Kit (Qiagen)	Whole specimen	0.095	Berry Genomics	Illumina NovaSeq150PE	0.9274	Upon request
AB71162507	RMCA	Arthropoda	Insecta	Diptera	Tephritidae	Dacinae	Ceratitis	quilicii	2020	South Africa	Ethanol; -20°C	37.5	120	4.5	Dneasy Blood & Tissue Kit (Qiagen)	Whole specimen	0.13	Berry Genomics	Illumina NovaSeq150PE	0.9186	Upon request
AB71162499	RMCA	Arthropoda	Insecta	Diptera	Tephritidae	Dacinae	Ceratitis	quilicii	2020	South Africa	Ethanol; -20°C	41.8	120	5.016	Dneasy Blood & Tissue Kit (Qiagen)	Whole specimen	0.089	Berry Genomics	Illumina NovaSeq150PE	0.9239	Upon request
AB71162491	RMCA	Arthropoda	Insecta	Diptera	Tephritidae	Dacinae	Ceratitis	quilicii	2020	South Africa	Ethanol; -20°C	48.1	120	5.772	Dneasy Blood & Tissue Kit (Qiagen)	Whole specimen	0.2	Berry Genomics	Illumina NovaSeq150PE	0.9261	Upon request
AB71162483	RMCA	Arthropoda	Insecta	Diptera	Tephritidae	Dacinae	Ceratitis	quilicii	2020	South Africa	Ethanol; -20°C	45.4	120	5.448	Dneasy Blood & Tissue Kit (Qiagen)	Whole specimen	0.457	Berry Genomics	Illumina NovaSeq150PE	0.9288	Upon request
AB71162475	RMCA	Arthropoda	Insecta	Diptera	Tephritidae	Dacinae	Ceratitis	quilicii	2020	South Africa	Ethanol; -20°C	37.7	120	4.524	Dneasy Blood & Tissue Kit (Qiagen)	Whole specimen	0.517	Berry Genomics	Illumina NovaSeq150PE	0.92055	Upon request
AB71162467	RMCA	Arthropoda	Insecta	Diptera	Tephritidae	Dacinae	Ceratitis	quilicii	2020	South Africa	Ethanol; -20°C	34.7	120	4.164	Dneasy Blood & Tissue Kit (Qiagen)	Whole specimen	0.166	Berry Genomics	Illumina NovaSeq150PE	0.92235	Upon request
AB71162506	RMCA	Arthropoda	Insecta	Diptera	Tephritidae	Dacinae	Ceratitis	quilicii	2020	South Africa	Ethanol; -20°C	62.7	120	7.524	Dneasy Blood & Tissue Kit (Qiagen)	Whole specimen	0.385	Berry Genomics	Illumina NovaSeq150PE	0.91885	Upon request
AB71162498	RMCA	Arthropoda	Insecta	Diptera	Tephritidae	Dacinae	Ceratitis	quilicii	2020	South Africa	Ethanol; -20°C	30.1	120	3.612	Dneasy Blood & Tissue Kit (Qiagen)	Whole specimen	0.24	Berry Genomics	Illumina NovaSeq150PE	0.92935	Upon request
AB71162490	RMCA	Arthropoda	Insecta	Diptera	Tephritidae	Dacinae	Ceratitis	rosa	2020	South Africa	Ethanol; -20°C	57.1	120	6.852	Dneasy Blood & Tissue Kit (Qiagen)	Whole specimen	0.328	Berry Genomics	Illumina NovaSeq150PE	0.92575	Upon request
AB71162482	RMCA	Arthropoda	Insecta	Diptera	Tephritidae	Dacinae	Ceratitis	rosa	2020	South Africa	Ethanol; -20°C	49.1	120	5.892	Dneasy Blood & Tissue Kit (Qiagen)	Whole specimen	0.798	Berry Genomics	Illumina NovaSeq150PE	0.8856	Upon request
AB71162474	RMCA	Arthropoda	Insecta	Diptera	Tephritidae	Dacinae	Ceratitis	rosa	2020	South Africa	Ethanol; -20°C	58.9	120	7.068	Dneasy Blood & Tissue Kit (Qiagen)	Whole specimen	1	Berry Genomics	Illumina NovaSeq150PE	0.9246	Upon request
AB71162466	RMCA	Arthropoda	Insecta	Diptera	Tephritidae	Dacinae	Ceratitis	rosa	2020	South Africa	Ethanol; -20°C	41.5	120	4.98	Dneasy Blood & Tissue Kit (Qiagen)	Whole specimen	0.681	Berry Genomics	Illumina NovaSeq150PE	0.9215	Upon request
AB71162505	RMCA	Arthropoda	Insecta	Diptera	Tephritidae	Dacinae	Ceratitis	rosa	2020	South Africa	Ethanol; -20°C	1.27	120	0.1524	Dneasy Blood & Tissue Kit (Qiagen)	Whole specimen	1	Berry Genomics	Illumina NovaSeq150PE	0.9198	Upon request
AB71162497	RMCA	Arthropoda	Insecta	Diptera	Tephritidae	Dacinae	Ceratitis	rosa	2020	South Africa	Ethanol; -20°C	27.5	120	3.3	Dneasy Blood & Tissue Kit (Qiagen)	Whole specimen	1	Berry Genomics	Illumina NovaSeq150PE	0.93095	Upon request
AB71162489	RMCA	Arthropoda	Insecta	Diptera	Tephritidae	Dacinae	Ceratitis	rosa	2020	South Africa	Ethanol; -20°C	26	120	3.12	Dneasy Blood & Tissue Kit (Qiagen)	Whole specimen	1	Berry Genomics	Illumina NovaSeq150PE	0.9256	Upon request
AB71162481	RMCA	Arthropoda	Insecta	Diptera	Tephritidae	Dacinae	Ceratitis	rosa	2020	South Africa	Ethanol; -20°C	36.9	120	4.428	Dneasy Blood & Tissue Kit (Qiagen)	Whole specimen	1	Berry Genomics	Illumina NovaSeq150PE	0.9086	Upon request
AB71162473	RMCA	Arthropoda	Insecta	Diptera	Tephritidae	Dacinae	Ceratitis	rosa	2020	South Africa	Ethanol; -20°C	63.3	120	7.596	Dneasy Blood & Tissue Kit (Qiagen)	Whole specimen	0.643	Berry Genomics	Illumina NovaSeq150PE	0.92605	Upon request
AB71162465	RMCA	Arthropoda	Insecta	Diptera	Tephritidae	Dacinae	Ceratitis	rosa	2020	South Africa	Ethanol; -20°C	51.7	120	6.204	Dneasy Blood & Tissue Kit (Qiagen)	Whole specimen	1	Berry Genomics	Illumina NovaSeq150PE	0.9157	Upon request
AB72151000	RMCA	Arthropoda	Insecta	Diptera	Syrphidae	Eristalinae	Eristalinus	aeneus	2020	South Africa	Ethanol; -20°C	40	100	4	Dneasy Blood & Tissue Kit (Qiagen)	Abdomen	0.368	Berry Genomics	Illumina NovaSeq150PE	0.9204	Upon request
AB71238913	RMCA	Arthropoda	Insecta	Diptera	Syrphidae	Eristalinae	Eristalinus	albus	2019	Togo	Ethanol; -20°C	35.3	100	3.53	Dneasy Blood & Tissue Kit (Qiagen)	Abdomen	0.9	Berry Genomics	Illumina NovaSeq150PE	0.9018	Upon request
AB59883978	RMCA	Arthropoda	Insecta	Diptera	Syrphidae	Eristalinae	Eristalinus	fuscicornis	2018	Uganda	Ethanol; -20°C	33.3	100	3.33	Dneasy Blood & Tissue Kit (Qiagen)	Whole specimen	0.779	Berry Genomics	Illumina NovaSeq150PE	0.9115	Upon request
AB59937360	RMCA	Arthropoda	Insecta	Diptera	Syrphidae	Eristalinae	Eristalinus	lineifacies	2018	Ethiopia	Ethanol; -20°C	14.3	100	1.43	Dneasy Blood & Tissue Kit (Qiagen)	Whole specimen	0.835	Novogene	Standard input	0.9294	Upon request
AB71238927	RMCA	Arthropoda	Insecta	Diptera	Syrphidae	Eristalinae	Eristalinus	macrops	2018	Ethiopia	Ethanol; -20°C	26.5	100	2.65	Dneasy Blood & Tissue Kit (Qiagen)	Abdomen	0.877	Berry Genomics	Illumina NovaSeq150PE	0.91295	Upon request
AB71238925	RMCA	Arthropoda	Insecta	Diptera	Syrphidae	Eristalinae	Eristalinus	macrops	2018	Ethiopia	Ethanol; -20°C	5.47	100	0.547	Dneasy Blood & Tissue Kit (Qiagen)	Whole specimen	0.865	Novogene	Low input	0.9112	Upon request
AB71238908	RMCA	Arthropoda	Insecta	Diptera	Syrphidae	Eristalinae	Eristalinus	macrops	2019	Ghana	Ethanol; -20°C	31.5	100	3.15	Dneasy Blood & Tissue Kit (Qiagen)	Whole specimen	0.886	Berry Genomics	Illumina NovaSeq150PE	0.9244	Upon request
AB71238919	RMCA	Arthropoda	Insecta	Diptera	Syrphidae	Eristalinae	Eristalinus	macrops	2018	Nigeria	Ethanol; -20°C	14.3	100	1.43	Dneasy Blood & Tissue Kit (Qiagen)	Whole specimen	0.65	Berry Genomics	Illumina NovaSeq150PE	0.9138	Upon request
AB71238918	RMCA	Arthropoda	Insecta	Diptera	Syrphidae	Eristalinae	Eristalinus	macrops	2018	Nigeria	Ethanol; -20°C	31.1	100	3.11	Dneasy Blood & Tissue Kit (Qiagen)	Whole specimen	0.9	Berry Genomics	Illumina NovaSeq150PE	0.9209	Upon request
AB71238914	RMCA	Arthropoda	Insecta	Diptera	Syrphidae	Eristalinae	Eristalinus	macrops	2019	Togo	Ethanol; -20°C	14.5	100	1.45	Dneasy Blood & Tissue Kit (Qiagen)	Whole specimen	0.948	Novogene	Standard input	0.9234	Upon request
AB71238902	RMCA	Arthropoda	Insecta	Diptera	Syrphidae	Eristalinae	Eristalinus	macrops	2019	Togo	Ethanol; -20°C	21.9	100	2.19	Dneasy Blood & Tissue Kit (Qiagen)	Whole specimen	0.917	Novogene	Standard input	0.9217	Upon request
AB71238901	RMCA	Arthropoda	Insecta	Diptera	Syrphidae	Eristalinae	Eristalinus	macrops	2019	Togo	Ethanol; -20°C	9.4	100	0.94	Dneasy Blood & Tissue Kit (Qiagen)	Whole specimen	0.894	Berry Genomics	Illumina NovaSeq150PE	0.92025	Upon request
AB71238900	RMCA	Arthropoda	Insecta	Diptera	Syrphidae	Eristalinae	Eristalinus	macrops	2018	Togo	Ethanol; -20°C	34	100	3.4	Dneasy Blood & Tissue Kit (Qiagen)	Whole specimen	0.971	Berry Genomics	Illumina NovaSeq150PE	0.9002	Upon request
AB71238899	RMCA	Arthropoda	Insecta	Diptera	Syrphidae	Eristalinae	Eristalinus	macrops	2018	Togo	Ethanol; -20°C	13.1	100	1.31	Dneasy Blood & Tissue Kit (Qiagen)	Whole specimen	0.866	Novogene	Standard input	0.9334	Upon request
AB71238898	RMCA	Arthropoda	Insecta	Diptera	Syrphidae	Eristalinae	Eristalinus	macrops	2018	Togo	Ethanol; -20°C	1.99	100	0.199	Dneasy Blood & Tissue Kit (Qiagen)	Whole specimen	0.975	Novogene	Low input	0.9165	Upon request
AB71238905	RMCA	Arthropoda	Insecta	Diptera	Syrphidae	Eristalinae	Eristalinus	macrops	2019	Togo	Ethanol; -20°C	24.9	100	2.49	Dneasy Blood & Tissue Kit (Qiagen)	Whole specimen	0.874	Berry Genomics	Illumina NovaSeq150PE	0.91695	Upon request
AB71238895	RMCA	Arthropoda	Insecta	Diptera	Syrphidae	Eristalinae	Eristalinus	macrops	2018	Uganda	Ethanol; -20°C	23.7	100	2.37	Dneasy Blood & Tissue Kit (Qiagen)	Whole specimen	0.836	Novogene	Standard input	0.9257	Upon request
AB59937366	RMCA	Arthropoda	Insecta	Diptera	Syrphidae	Eristalinae	Eristalinus	sp.	2018	Ethiopia	Ethanol; -20°C	24.6	100	2.46	Dneasy Blood & Tissue Kit (Qiagen)	Whole specimen	0.932	Novogene	Standard input	0.9237	Upon request
AB49480106	RMCA	Arthropoda	Insecta	Diptera	Syrphidae	Eristalinae	Eristalinus	tabanoides	2019	Togo	Ethanol; -20°C	21.1	100	2.11	Dneasy Blood & Tissue Kit (Qiagen)	Whole specimen	0.855	Berry Genomics	Illumina NovaSeq150PE	0.9068	Upon request
AB71238926	RMCA	Arthropoda	Insecta	Diptera	Syrphidae	Eristalinae	Eristalinus	taeniops	2018	Ethiopia	Ethanol; -20°C	27.7	100	2.77	Dneasy Blood & Tissue Kit (Qiagen)	Abdomen	0.949	Berry Genomics	Illumina NovaSeq150PE	0.92495	Upon request
AB59870777	RMCA	Arthropoda	Insecta	Diptera	Syrphidae	Eristalinae	Eristalinus	vicarians	2019	Benin	Ethanol; -20°C	4.26	100	0.426	Dneasy Blood & Tissue Kit (Qiagen)	Whole specimen	0.654	Novogene	Low input	0.9148	Upon request
AB59937340	RMCA	Arthropoda	Insecta	Diptera	Syrphidae	Eristalinae	Eristalinus	virescens	2018	Ethiopia	Ethanol; -20°C	16.1	100	1.61	Dneasy Blood & Tissue Kit (Qiagen)	Whole specimen	0.525	Novogene	Standard input	0.9316	Upon request
AB71238922	RMCA	Arthropoda	Insecta	Diptera	Syrphidae	Eristalinae	Eristalinus	albus	NaN	Togo	Ethanol; -20°C	17.5	100	1.75	Dneasy Blood & Tissue Kit (Qiagen)	Whole specimen	0.867	Berry Genomics	Illumina NovaSeq150PE	0.928325	Upon request
AB71238920	RMCA	Arthropoda	Insecta	Diptera	Syrphidae	Eristalinae	Eristalinus	albus	2016	Togo	Ethanol; -20°C	13.7	100	1.37	Dneasy Blood & Tissue Kit (Qiagen)	Whole specimen	0.737	Berry Genomics	Illumina NovaSeq150PE	0.91595	Upon request
AB71238893	RMCA	Arthropoda	Insecta	Diptera	Syrphidae	Eristalinae	Eristalinus	albus	2009	Central African Republic	Ethanol; -20°C	24.8	100	2.48	Dneasy Blood & Tissue Kit (Qiagen)	Whole specimen	0.832	Berry Genomics	Illumina NovaSeq150PE	0.9211	Upon request
AB33597281	RMCA	Arthropoda	Insecta	Diptera	Syrphidae	Eristalinae	Eristalinus	arvorum	2015	Seychelles	Ethanol; -20°C	26.4	100	2.64	Dneasy Blood & Tissue Kit (Qiagen)	Whole specimen	0.795	Berry Genomics	Illumina NovaSeq150PE	0.9126	Upon request
AB49139414	RMCA	Arthropoda	Insecta	Diptera	Syrphidae	Eristalinae	Eristalinus	eclarus	NaN	Benin	Ethanol; -20°C	25.8	100	2.58	Dneasy Blood & Tissue Kit (Qiagen)	Abdomen	0.695	Berry Genomics	Illumina NovaSeq150PE	0.9081	Upon request
AB59841371	RMCA	Arthropoda	Insecta	Diptera	Syrphidae	Eristalinae	Eristalinus	euzonus	2017	South Africa	Ethanol; -20°C	39.3	100	3.93	Dneasy Blood & Tissue Kit (Qiagen)	Whole specimen	0.477	Berry Genomics	Illumina NovaSeq150PE	0.91245	Upon request
AB49134399	RMCA	Arthropoda	Insecta	Diptera	Syrphidae	Eristalinae	Eristalinus	flaveolus	2016	Benin	Ethanol; -20°C	36	100	3.6	Dneasy Blood & Tissue Kit (Qiagen)	Whole specimen	0.55	Berry Genomics	Illumina NovaSeq150PE	0.91555	Upon request
AB59841346	RMCA	Arthropoda	Insecta	Diptera	Syrphidae	Eristalinae	Eristalinus	fuscicornis	2017	South Africa	Ethanol; -20°C	36.7	100	3.67	Dneasy Blood & Tissue Kit (Qiagen)	Whole specimen	0.809	Berry Genomics	Illumina NovaSeq150PE	0.917	Upon request
AB59907207	RMCA	Arthropoda	Insecta	Diptera	Syrphidae	Eristalinae	Eristalinus	lineifacies	2016	Kenya	Ethanol; -20°C	35.3	100	3.53	Dneasy Blood & Tissue Kit (Qiagen)	Whole specimen	0.282	Berry Genomics	Illumina NovaSeq150PE	0.9013	Upon request
AB71238928	RMCA	Arthropoda	Insecta	Diptera	Syrphidae	Eristalinae	Eristalinus	macrops	2016	Benin	Ethanol; -20°C	28.3	100	2.83	Dneasy Blood & Tissue Kit (Qiagen)	Whole specimen	0.831	Berry Genomics	Illumina NovaSeq150PE	0.92465	Upon request
AB71238924	RMCA	Arthropoda	Insecta	Diptera	Syrphidae	Eristalinae	Eristalinus	macrops	2017	Togo	Ethanol; -20°C	31.7	100	3.17	Dneasy Blood & Tissue Kit (Qiagen)	Whole specimen	0.756	Berry Genomics	Illumina NovaSeq150PE	0.91545	Upon request
AB71238923	RMCA	Arthropoda	Insecta	Diptera	Syrphidae	Eristalinae	Eristalinus	macrops	NaN	Togo	Ethanol; -20°C	16.7	100	1.67	Dneasy Blood & Tissue Kit (Qiagen)	Whole specimen	0.82	Berry Genomics	Illumina NovaSeq150PE	0.91755	Upon request
AB71238921	RMCA	Arthropoda	Insecta	Diptera	Syrphidae	Eristalinae	Eristalinus	macrops	2016	Ghana	Ethanol; -20°C	21.9	100	2.19	Dneasy Blood & Tissue Kit (Qiagen)	Whole specimen	0.748	Berry Genomics	Illumina NovaSeq150PE	0.9155	Upon request
AB71238915	RMCA	Arthropoda	Insecta	Diptera	Syrphidae	Eristalinae	Eristalinus	macrops	2017	Togo	Ethanol; -20°C	19.7	100	1.97	Dneasy Blood & Tissue Kit (Qiagen)	Whole specimen	0.874	Berry Genomics	Illumina NovaSeq150PE	0.91685	Upon request
AB71238912	RMCA	Arthropoda	Insecta	Diptera	Syrphidae	Eristalinae	Eristalinus	macrops	2017	Burundi	Ethanol; -20°C	15.9	100	1.59	Dneasy Blood & Tissue Kit (Qiagen)	Whole specimen	0.595	Berry Genomics	Illumina NovaSeq150PE	0.89395	Upon request
AB71238911	RMCA	Arthropoda	Insecta	Diptera	Syrphidae	Eristalinae	Eristalinus	macrops	2017	Burundi	Ethanol; -20°C	27.4	100	2.74	Dneasy Blood & Tissue Kit (Qiagen)	Whole specimen	0.901	Berry Genomics	Illumina NovaSeq150PE	0.906075	Upon request
AB71238910	RMCA	Arthropoda	Insecta	Diptera	Syrphidae	Eristalinae	Eristalinus	macrops	2017	Burundi	Ethanol; -20°C	15.1	100	1.51	Dneasy Blood & Tissue Kit (Qiagen)	Whole specimen	0.845	Berry Genomics	Illumina NovaSeq150PE	0.9173	Upon request
AB71238909	RMCA	Arthropoda	Insecta	Diptera	Syrphidae	Eristalinae	Eristalinus	macrops	2017	Burundi	Ethanol; -20°C	13.4	100	1.34	Dneasy Blood & Tissue Kit (Qiagen)	Whole specimen	0.86	Novogene	Standard input	0.9194	Upon request
AB71238907	RMCA	Arthropoda	Insecta	Diptera	Syrphidae	Eristalinae	Eristalinus	macrops	2016	Nigeria	Ethanol; -20°C	27	100	2.7	Dneasy Blood & Tissue Kit (Qiagen)	Whole specimen	0.674	Berry Genomics	Illumina NovaSeq150PE	0.91415	Upon request
AB71238906	RMCA	Arthropoda	Insecta	Diptera	Syrphidae	Eristalinae	Eristalinus	macrops	2016	Nigeria	Ethanol; -20°C	27.9	100	2.79	Dneasy Blood & Tissue Kit (Qiagen)	Whole specimen	0.804	Berry Genomics	Illumina NovaSeq150PE	0.9097	Upon request
AB71238904	RMCA	Arthropoda	Insecta	Diptera	Syrphidae	Eristalinae	Eristalinus	macrops	2016	Togo	Ethanol; -20°C	31.9	100	3.19	Dneasy Blood & Tissue Kit (Qiagen)	Whole specimen	0.802	Berry Genomics	Illumina NovaSeq150PE	0.91355	Upon request
AB71238903	RMCA	Arthropoda	Insecta	Diptera	Syrphidae	Eristalinae	Eristalinus	macrops	2016	Togo	Ethanol; -20°C	21.3	100	2.13	Dneasy Blood & Tissue Kit (Qiagen)	Whole specimen	0.739	Berry Genomics	Illumina NovaSeq150PE	0.9146	Upon request
AB71238897	RMCA	Arthropoda	Insecta	Diptera	Syrphidae	Eristalinae	Eristalinus	macrops	2014	South Africa	Ethanol; -20°C	19.4	100	1.94	Dneasy Blood & Tissue Kit (Qiagen)	Whole specimen	0.927	Berry Genomics	Illumina NovaSeq150PE	0.92085	Upon request
AB71238892	RMCA	Arthropoda	Insecta	Diptera	Syrphidae	Eristalinae	Eristalinus	macrops	2014	Ghana	Ethanol; -20°C	39.3	100	3.93	Dneasy Blood & Tissue Kit (Qiagen)	Whole specimen	0.857	Berry Genomics	Illumina NovaSeq150PE	0.91175	Upon request
AB59940815	RMCA	Arthropoda	Insecta	Diptera	Syrphidae	Eristalinae	Eristalinus	myiatropinus	2016	Kenya	Ethanol; -20°C	28.9	100	2.89	Dneasy Blood & Tissue Kit (Qiagen)	Whole specimen	0.495	Berry Genomics	Illumina NovaSeq150PE	0.90295	Upon request
AB59926436	RMCA	Arthropoda	Insecta	Diptera	Syrphidae	Eristalinae	Eristalinus	myiatropinus	2017	South Africa	Ethanol; -20°C	29.7	100	2.97	Dneasy Blood & Tissue Kit (Qiagen)	Whole specimen	0.526	Berry Genomics	Illumina NovaSeq150PE	0.915075	Upon request
AB71238896	RMCA	Arthropoda	Insecta	Diptera	Syrphidae	Eristalinae	Eristalinus	sexvittatus	2017	Madagascar	Ethanol; -20°C	18.5	100	1.85	Dneasy Blood & Tissue Kit (Qiagen)	Whole specimen	0.882	Novogene	Standard input	0.9228	Upon request
AB48964175	RMCA	Arthropoda	Insecta	Diptera	Syrphidae	Eristalinae	Eristalinus	sexvittatus	2015	La Réunion	Ethanol; -20°C	33.1	100	3.31	Dneasy Blood & Tissue Kit (Qiagen)	Whole specimen	0.78	Berry Genomics	Illumina NovaSeq150PE	0.91155	Upon request
AB59940496	RMCA	Arthropoda	Insecta	Diptera	Syrphidae	Eristalinae	Eristalinus	smaragdinus	2016	Madagascar	Ethanol; -20°C	18	100	1.8	Dneasy Blood & Tissue Kit (Qiagen)	Whole specimen	0.933	Berry Genomics	Illumina NovaSeq150PE	0.90775	Upon request
AB59940503	RMCA	Arthropoda	Insecta	Diptera	Syrphidae	Eristalinae	Eristalinus	smaragdinus	2016	Benin	Ethanol; -20°C	20.4	100	2.04	Dneasy Blood & Tissue Kit (Qiagen)	Whole specimen	0.85	Berry Genomics	Illumina NovaSeq150PE	0.9134	Upon request
AB59850627	RMCA	Arthropoda	Insecta	Diptera	Syrphidae	Eristalinae	Eristalinus	sp.	2016	Malawi	Ethanol; -20°C	34	100	3.4	Dneasy Blood & Tissue Kit (Qiagen)	Whole specimen	0.435	Berry Genomics	Illumina NovaSeq150PE	0.8975	Upon request
AB59850631	RMCA	Arthropoda	Insecta	Diptera	Syrphidae	Eristalinae	Eristalinus	sp.	2016	Malawi	Ethanol; -20°C	34.7	100	3.47	Dneasy Blood & Tissue Kit (Qiagen)	Whole specimen	0.724	Berry Genomics	Illumina NovaSeq150PE	0.9179	Upon request
AB59907200	RMCA	Arthropoda	Insecta	Diptera	Syrphidae	Eristalinae	Eristalinus	sp.	2016	Kenya	Ethanol; -20°C	32.2	100	3.22	Dneasy Blood & Tissue Kit (Qiagen)	Whole specimen	0.863	Berry Genomics	Illumina NovaSeq150PE	0.91845	Upon request
AB59841881	RMCA	Arthropoda	Insecta	Diptera	Syrphidae	Eristalinae	Eristalinus	sp.	2017	South Africa	Ethanol; -20°C	28.3	100	2.83	Dneasy Blood & Tissue Kit (Qiagen)	Whole specimen	0.778	Berry Genomics	Illumina NovaSeq150PE	0.9238	Upon request
AB49104160	RMCA	Arthropoda	Insecta	Diptera	Syrphidae	Eristalinae	Eristalinus	sp.	2015	Benin	Ethanol; -20°C	29.4	100	2.94	Dneasy Blood & Tissue Kit (Qiagen)	Whole specimen	0.698	Berry Genomics	Illumina NovaSeq150PE	0.91965	Upon request
AB59315052	RMCA	Arthropoda	Insecta	Diptera	Syrphidae	Eristalinae	Eristalinus	sp.	2018	Uganda	Ethanol; -20°C	36.7	100	3.67	Dneasy Blood & Tissue Kit (Qiagen)	Whole specimen	0.589	Berry Genomics	Illumina NovaSeq150PE	0.91275	Upon request
AB59313839	RMCA	Arthropoda	Insecta	Diptera	Syrphidae	Eristalinae	Eristalinus	sp.	2018	Uganda	Ethanol; -20°C	38.7	100	3.87	Dneasy Blood & Tissue Kit (Qiagen)	Whole specimen	0.698	Berry Genomics	Illumina NovaSeq150PE	0.92205	Upon request
AB59853080	RMCA	Arthropoda	Insecta	Diptera	Syrphidae	Eristalinae	Eristalinus	sp.	2018	Uganda	Ethanol; -20°C	37.3	100	3.73	Dneasy Blood & Tissue Kit (Qiagen)	Whole specimen	0.551	Berry Genomics	Illumina NovaSeq150PE	0.91765	Upon request
AB59907194	RMCA	Arthropoda	Insecta	Diptera	Syrphidae	Eristalinae	Eristalinus	tabanoides	2016	Kenya	Ethanol; -20°C	20	100	2	Dneasy Blood & Tissue Kit (Qiagen)	Whole specimen	0.54	Berry Genomics	Illumina NovaSeq150PE	0.91085	Upon request
AB33597300	RMCA	Arthropoda	Insecta	Diptera	Syrphidae	Eristalinae	Eristalinus	tabanoides	2015	Nigeria	Ethanol; -20°C	19.9	100	1.99	Dneasy Blood & Tissue Kit (Qiagen)	Whole specimen	0.77	Berry Genomics	Illumina NovaSeq150PE	0.9043	Upon request
AB59938994	RMCA	Arthropoda	Insecta	Diptera	Syrphidae	Eristalinae	Eristalinus	tabanoides	2016	Malawi	Ethanol; -20°C	40	100	4	Dneasy Blood & Tissue Kit (Qiagen)	Whole specimen	0.292	Berry Genomics	Illumina NovaSeq150PE	0.91185	Upon request
AB71238917	RMCA	Arthropoda	Insecta	Diptera	Syrphidae	Eristalinae	Eristalinus	taeniops	NaN	Ethiopia	Ethanol; -20°C	34	100	3.4	Dneasy Blood & Tissue Kit (Qiagen)	Whole specimen	0.624	Berry Genomics	Illumina NovaSeq150PE	0.917475	Upon request
AB71238916	RMCA	Arthropoda	Insecta	Diptera	Syrphidae	Eristalinae	Eristalinus	taeniops	NaN	Ethiopia	Ethanol; -20°C	32.7	100	3.27	Dneasy Blood & Tissue Kit (Qiagen)	Whole specimen	0.819	Berry Genomics	Illumina NovaSeq150PE	0.9145	Upon request
AB71238894	RMCA	Arthropoda	Insecta	Diptera	Syrphidae	Eristalinae	Eristalinus	taeniops	2015	South Africa	Ethanol; -20°C	39.3	100	3.93	Dneasy Blood & Tissue Kit (Qiagen)	Whole specimen	0.812	Berry Genomics	Illumina NovaSeq150PE	0.9205	Upon request
AB49134393	RMCA	Arthropoda	Insecta	Diptera	Syrphidae	Eristalinae	Eristalinus	vicarians	2016	Benin	Ethanol; -20°C	24.7	100	2.47	Dneasy Blood & Tissue Kit (Qiagen)	Whole specimen	0.666	Berry Genomics	Illumina NovaSeq150PE	0.9249	Upon request
AB59841195	RMCA	Arthropoda	Insecta	Diptera	Syrphidae	Eristalinae	Eristalinus	vicarians	2016	Malawi	Ethanol; -20°C	0.0487	100	0.00487	Dneasy Blood & Tissue Kit (Qiagen)	Whole specimen	0.584	Novogene	Standard input	0.9081	Upon request
AB59938992	RMCA	Arthropoda	Insecta	Diptera	Syrphidae	Eristalinae	Eristalinus	vicarians	2016	Malawi	Ethanol; -20°C	23.7	100	2.37	Dneasy Blood & Tissue Kit (Qiagen)	Whole specimen	0.667	Berry Genomics	Illumina NovaSeq150PE	0.92565	Upon request
AB59939004	RMCA	Arthropoda	Insecta	Diptera	Syrphidae	Eristalinae	Eristalinus	vicarians	2016	Malawi	Ethanol; -20°C	32.5	100	3.25	Dneasy Blood & Tissue Kit (Qiagen)	Whole specimen	0.397	Berry Genomics	Illumina NovaSeq150PE	0.916	Upon request
AB59880681	RMCA	Arthropoda	Insecta	Diptera	Syrphidae	Syrphinae	Melanostoma	sp.	2018	Uganda	Ethanol; -20°C	30.3	100	3.03	Dneasy Blood & Tissue Kit (Qiagen)	Whole specimen	0.566	Berry Genomics	Illumina NovaSeq150PE	0.92055	Upon request
AB59880603	RMCA	Arthropoda	Insecta	Diptera	Syrphidae	Syrphinae	Melanostoma	sp.	2018	Uganda	Ethanol; -20°C	16.5	100	1.65	Dneasy Blood & Tissue Kit (Qiagen)	Whole specimen	0.128	Berry Genomics	Illumina NovaSeq150PE	0.91905	Upon request
AB59883957	RMCA	Arthropoda	Insecta	Diptera	Syrphidae	Syrphinae	Melanostoma	sp.	2018	Uganda	Ethanol; -20°C	31.4	100	3.14	Dneasy Blood & Tissue Kit (Qiagen)	Whole specimen	0.545	Berry Genomics	Illumina NovaSeq150PE	0.89545	Upon request
AB59880613	RMCA	Arthropoda	Insecta	Diptera	Syrphidae	Syrphinae	Melanostoma	sp.	2018	Uganda	Ethanol; -20°C	32.9	100	3.29	Dneasy Blood & Tissue Kit (Qiagen)	Whole specimen	0.592	Berry Genomics	Illumina NovaSeq150PE	0.9195	Upon request
AB59880622	RMCA	Arthropoda	Insecta	Diptera	Syrphidae	Syrphinae	Melanostoma	sp.	2018	Uganda	Ethanol; -20°C	31.6	100	3.16	Dneasy Blood & Tissue Kit (Qiagen)	Whole specimen	0.503	Berry Genomics	Illumina NovaSeq150PE	0.922	Upon request
AB59883965	RMCA	Arthropoda	Insecta	Diptera	Syrphidae	Syrphinae	Melanostoma	sp.	2018	Uganda	Ethanol; -20°C	31.3	100	3.13	Dneasy Blood & Tissue Kit (Qiagen)	Whole specimen	0.444	Berry Genomics	Illumina NovaSeq150PE	0.9203	Upon request
AB59883984	RMCA	Arthropoda	Insecta	Diptera	Syrphidae	Syrphinae	Melanostoma	sp.	2018	Uganda	Ethanol; -20°C	19.3	100	1.93	Dneasy Blood & Tissue Kit (Qiagen)	Whole specimen	0.396	Berry Genomics	Illumina NovaSeq150PE	0.9165	Upon request
AB59883986	RMCA	Arthropoda	Insecta	Diptera	Syrphidae	Syrphinae	Melanostoma	sp.	2018	Uganda	Ethanol; -20°C	39.3	100	3.93	Dneasy Blood & Tissue Kit (Qiagen)	Whole specimen	0.355	Berry Genomics	Illumina NovaSeq150PE	0.90765	Upon request
AB59883975	RMCA	Arthropoda	Insecta	Diptera	Syrphidae	Syrphinae	Melanostoma	sp.	2018	Uganda	Ethanol; -20°C	36	100	3.6	Dneasy Blood & Tissue Kit (Qiagen)	Whole specimen	0.519	Berry Genomics	Illumina NovaSeq150PE	0.91145	Upon request
AB59853055	RMCA	Arthropoda	Insecta	Diptera	Syrphidae	Syrphinae	Melanostoma	sp.	2018	Uganda	Ethanol; -20°C	34.7	100	3.47	Dneasy Blood & Tissue Kit (Qiagen)	Whole specimen	0.307	Berry Genomics	Illumina NovaSeq150PE	0.9256	Upon request
AB59853081	RMCA	Arthropoda	Insecta	Diptera	Syrphidae	Syrphinae	Melanostoma	sp.	2018	Uganda	Ethanol; -20°C	40	100	4	Dneasy Blood & Tissue Kit (Qiagen)	Whole specimen	0.507	Berry Genomics	Illumina NovaSeq150PE	0.92455	Upon request
AB59937411	RMCA	Arthropoda	Insecta	Diptera	Syrphidae	Syrphinae	Melanostoma	sp.	2018	Uganda	Ethanol; -20°C	26.4	100	2.64	Dneasy Blood & Tissue Kit (Qiagen)	Whole specimen	0.386	Berry Genomics	Illumina NovaSeq150PE	0.91955	Upon request
AB59927086	RMCA	Arthropoda	Insecta	Diptera	Syrphidae	Syrphinae	Melanostoma	sp.	2018	Uganda	Ethanol; -20°C	36.7	100	3.67	Dneasy Blood & Tissue Kit (Qiagen)	Whole specimen	0.504	Berry Genomics	Illumina NovaSeq150PE	0.9216	Upon request
AB59803407	RMCA	Arthropoda	Insecta	Diptera	Syrphidae	Syrphinae	Melanostoma	sp.	2018	Uganda	Ethanol; -20°C	33.3	100	3.33	Dneasy Blood & Tissue Kit (Qiagen)	Whole specimen	0.656	Berry Genomics	Illumina NovaSeq150PE	0.9166	Upon request
AB59876241	RMCA	Arthropoda	Insecta	Diptera	Syrphidae	Syrphinae	Melanostoma	sp.	2018	Uganda	Ethanol; -20°C	22.9	100	2.29	Dneasy Blood & Tissue Kit (Qiagen)	Whole specimen	0.497	Berry Genomics	Illumina NovaSeq150PE	0.9169	Upon request
AB59315076	RMCA	Arthropoda	Insecta	Diptera	Syrphidae	Syrphinae	Melanostoma	sp.	2018	Uganda	Ethanol; -20°C	36	100	3.6	Dneasy Blood & Tissue Kit (Qiagen)	Whole specimen	0.395	Berry Genomics	Illumina NovaSeq150PE	0.9223	Upon request
AB59313871	RMCA	Arthropoda	Insecta	Diptera	Syrphidae	Syrphinae	Melanostoma	sp.	2018	Uganda	Ethanol; -20°C	16.9	100	1.69	Dneasy Blood & Tissue Kit (Qiagen)	Whole specimen	0.511	Berry Genomics	Illumina NovaSeq150PE	0.906475	Upon request
AB59313868	RMCA	Arthropoda	Insecta	Diptera	Syrphidae	Syrphinae	Melanostoma	sp.	2018	Uganda	Ethanol; -20°C	15.3	100	1.53	Dneasy Blood & Tissue Kit (Qiagen)	Whole specimen	0.485	Berry Genomics	Illumina NovaSeq150PE	0.91735	Upon request
AB49133151	RMCA	Arthropoda	Insecta	Diptera	Syrphidae	Syrphinae	Melanostoma	sp.	1999	Kenya	Ethanol; -20°C	30.9	100	3.09	Dneasy Blood & Tissue Kit (Qiagen)	Whole specimen	0.722	Berry Genomics	Illumina NovaSeq150PE	0.9151	Upon request
AB34950713	RMCA	Arthropoda	Insecta	Diptera	Syrphidae	Syrphinae	Melanostoma	sp.	2015	Togo	Ethanol; -20°C	33.2	100	3.32	Dneasy Blood & Tissue Kit (Qiagen)	Whole specimen	0.333	Berry Genomics	Illumina NovaSeq150PE	0.905275	Upon request
AB49478763	RMCA	Arthropoda	Insecta	Diptera	Syrphidae	Syrphinae	Melanostoma	sp.	2016	Malawi	Ethanol; -20°C	37.3	100	3.73	Dneasy Blood & Tissue Kit (Qiagen)	Whole specimen	0.341	Berry Genomics	Illumina NovaSeq150PE	0.91285	Upon request
AB59841391	RMCA	Arthropoda	Insecta	Diptera	Syrphidae	Syrphinae	Melanostoma	sp.	2016	Malawi	Ethanol; -20°C	22	100	2.2	Dneasy Blood & Tissue Kit (Qiagen)	Whole specimen	0.34	Berry Genomics	Illumina NovaSeq150PE	0.90295	Upon request
AB59841397	RMCA	Arthropoda	Insecta	Diptera	Syrphidae	Syrphinae	Melanostoma	sp.	2016	Malawi	Ethanol; -20°C	18.3	100	1.83	Dneasy Blood & Tissue Kit (Qiagen)	Whole specimen	0.32	Novogene	Standard input	0.8856	Upon request
AB59841386	RMCA	Arthropoda	Insecta	Diptera	Syrphidae	Syrphinae	Melanostoma	sp.	2016	Malawi	Ethanol; -20°C	1.03	100	0.103	Dneasy Blood & Tissue Kit (Qiagen)	Whole specimen	0.782	Novogene	Standard input	0.93155	Upon request
AB71238891	RMCA	Arthropoda	Insecta	Diptera	Syrphidae	Eristalinae	Eristalinus	cupreus	2012	Ethiopia	pinned	38	100	3.8	Dneasy Blood & Tissue Kit (Qiagen)	Whole specimen	0.652	Berry Genomics	Illumina NovaSeq150PE	0.90195	Upon request
AB71238890	RMCA	Arthropoda	Insecta	Diptera	Syrphidae	Eristalinae	Eristalinus	dubiosa	2015	South Africa	pinned	39.3	100	3.93	Dneasy Blood & Tissue Kit (Qiagen)	Whole specimen	0.847	Berry Genomics	Illumina NovaSeq150PE	0.91335	Upon request
AB71238889	RMCA	Arthropoda	Insecta	Diptera	Syrphidae	Eristalinae	Eristalinus	fuscicornis	2012	Kenya	pinned	31.8	100	3.18	Dneasy Blood & Tissue Kit (Qiagen)	Whole specimen	0.901	Berry Genomics	Illumina NovaSeq150PE	0.87295	Upon request
AB71238888	RMCA	Arthropoda	Insecta	Diptera	Syrphidae	Eristalinae	Eristalinus	fuscicornis	2008	Tanzania	pinned	30.6	100	3.06	Dneasy Blood & Tissue Kit (Qiagen)	Whole specimen	0.731	Berry Genomics	Illumina NovaSeq150PE	0.91445	Upon request
AB71238887	RMCA	Arthropoda	Insecta	Diptera	Syrphidae	Eristalinae	Eristalinus	goergeni	2012	Ethiopia	pinned	29.5	100	2.95	Dneasy Blood & Tissue Kit (Qiagen)	Whole specimen	0.835	Berry Genomics	Illumina NovaSeq150PE	0.91295	Upon request
AB71238886	RMCA	Arthropoda	Insecta	Diptera	Syrphidae	Eristalinae	Eristalinus	goergeni	2010	Ethiopia	pinned	38	100	3.8	Dneasy Blood & Tissue Kit (Qiagen)	Whole specimen	0.714	Berry Genomics	Illumina NovaSeq150PE	0.91245	Upon request
AB71238885	RMCA	Arthropoda	Insecta	Diptera	Syrphidae	Eristalinae	Eristalinus	gymnops	2010	Ethiopia	pinned	29.8	100	2.98	Dneasy Blood & Tissue Kit (Qiagen)	Whole specimen	0.889	Berry Genomics	Illumina NovaSeq150PE	0.89945	Upon request
AB71238884	RMCA	Arthropoda	Insecta	Diptera	Syrphidae	Eristalinae	Eristalinus	lemmyi	2004	Togo	pinned	19	100	1.9	Dneasy Blood & Tissue Kit (Qiagen)	Whole specimen	0.753	Novogene	Low input	0.8879	Upon request
AB71238883	RMCA	Arthropoda	Insecta	Diptera	Syrphidae	Eristalinae	Eristalinus	macrops	2010	Burundi	pinned	3.78	100	0.378	Dneasy Blood & Tissue Kit (Qiagen)	Whole specimen	0.94	Novogene	Low input	0.879	Upon request
AB71238882	RMCA	Arthropoda	Insecta	Diptera	Syrphidae	Eristalinae	Eristalinus	macrops	2007	Uganda	pinned	21.3	100	2.13	Dneasy Blood & Tissue Kit (Qiagen)	Whole specimen	0.445	Berry Genomics	Illumina NovaSeq150PE	0.908	Upon request
AB71238881	RMCA	Arthropoda	Insecta	Diptera	Syrphidae	Eristalinae	Eristalinus	modestus	2019	South Africa	pinned	25.5	100	2.55	Dneasy Blood & Tissue Kit (Qiagen)	Whole specimen	0.637	Berry Genomics	Illumina NovaSeq150PE	0.91635	Upon request
AB49136052	RMCA	Arthropoda	Insecta	Diptera	Syrphidae	Eristalinae	Eristalinus	sp.	2012	Benin	pinned	36.7	100	3.67	Dneasy Blood & Tissue Kit (Qiagen)	Whole specimen	0.885	Berry Genomics	Illumina NovaSeq150PE	NaN	NaN
AB49136037	RMCA	Arthropoda	Insecta	Diptera	Syrphidae	Eristalinae	Eristalinus	taeniops	2010	Burundi	pinned	20	100	2	Dneasy Blood & Tissue Kit (Qiagen)	Whole specimen	0.632	Novogene	Low input	0.8985	Upon request
AB49136062	RMCA	Arthropoda	Insecta	Diptera	Syrphidae	Syrphinae	Melanostoma	sp.	2019	South Africa	pinned	22.4	100	2.24	Dneasy Blood & Tissue Kit (Qiagen)	Whole specimen	0.608	Berry Genomics	Illumina NovaSeq150PE	0.92155	Upon request
AB59315063	RMCA	Arthropoda	Insecta	Diptera	Syrphidae	Syrphinae	Eristalinus	megametapodus	2018	Uganda	Ethanol; -20°C	36.7	100	3.67	Dneasy Blood & Tissue Kit (Qiagen)	Whole specimen	0.792	Berry Genomics	Illumina NovaSeq150PE	0.88555	Upon request
AB71159200	RMCA	Arthropoda	Insecta	Diptera	Tephritidae	Dacinae	Ceratitis	rosa	2020	Mozambique	Ethanol; -20°C	14.4	100	1.44	Dneasy Blood & Tissue Kit (Qiagen)	Whole specimen	0.528	NaN	NaN	NaN	NaN
AB71159199	RMCA	Arthropoda	Insecta	Diptera	Tephritidae	Dacinae	Ceratitis	rosa	2020	Mozambique	Ethanol; -20°C	18.9	100	1.89	Dneasy Blood & Tissue Kit (Qiagen)	Whole specimen	0.687	NaN	NaN	NaN	NaN
AB71159198	RMCA	Arthropoda	Insecta	Diptera	Tephritidae	Dacinae	Ceratitis	rosa	2020	Mozambique	Ethanol; -20°C	10.2	100	1.02	Dneasy Blood & Tissue Kit (Qiagen)	Whole specimen	0.493	NaN	NaN	NaN	NaN
AB71159197	RMCA	Arthropoda	Insecta	Diptera	Tephritidae	Dacinae	Ceratitis	rosa	2020	Mozambique	Ethanol; -20°C	15.8	100	1.58	Dneasy Blood & Tissue Kit (Qiagen)	Whole specimen	0.44	NaN	NaN	NaN	NaN
AB71159196	RMCA	Arthropoda	Insecta	Diptera	Tephritidae	Dacinae	Ceratitis	rosa	2020	Mozambique	Ethanol; -20°C	16.6	100	1.66	Dneasy Blood & Tissue Kit (Qiagen)	Whole specimen	0.493	NaN	NaN	NaN	NaN
AB71159195	RMCA	Arthropoda	Insecta	Diptera	Tephritidae	Dacinae	Ceratitis	rosa	2020	Mozambique	Ethanol; -20°C	20.4	100	2.04	Dneasy Blood & Tissue Kit (Qiagen)	Whole specimen	0.545	NaN	NaN	NaN	NaN
AB71159194	RMCA	Arthropoda	Insecta	Diptera	Tephritidae	Dacinae	Ceratitis	rosa	2020	Mozambique	Ethanol; -20°C	16.1	100	1.61	Dneasy Blood & Tissue Kit (Qiagen)	Whole specimen	0.597	NaN	NaN	NaN	NaN
AB71159193	RMCA	Arthropoda	Insecta	Diptera	Tephritidae	Dacinae	Ceratitis	rosa	2020	Mozambique	Ethanol; -20°C	12.5	100	1.25	Dneasy Blood & Tissue Kit (Qiagen)	Whole specimen	0.597	NaN	NaN	NaN	NaN
AB71159192	RMCA	Arthropoda	Insecta	Diptera	Tephritidae	Dacinae	Ceratitis	rosa	2020	Mozambique	Ethanol; -20°C	15.5	100	1.55	Dneasy Blood & Tissue Kit (Qiagen)	Whole specimen	0.572	NaN	NaN	NaN	NaN
AB71159191	RMCA	Arthropoda	Insecta	Diptera	Tephritidae	Dacinae	Ceratitis	rosa	2020	Mozambique	Ethanol; -20°C	7.27	100	0.727	Dneasy Blood & Tissue Kit (Qiagen)	Whole specimen	0.496	NaN	NaN	NaN	NaN
AB71159190	RMCA	Arthropoda	Insecta	Diptera	Tephritidae	Dacinae	Ceratitis	rosa	2020	Mozambique	Ethanol; -20°C	23.3	100	2.33	Dneasy Blood & Tissue Kit (Qiagen)	Whole specimen	0.408	NaN	NaN	NaN	NaN
AB71159189	RMCA	Arthropoda	Insecta	Diptera	Tephritidae	Dacinae	Ceratitis	rosa	2020	Mozambique	Ethanol; -20°C	17.3	100	1.73	Dneasy Blood & Tissue Kit (Qiagen)	Whole specimen	0.555	NaN	NaN	NaN	NaN
AB71159188	RMCA	Arthropoda	Insecta	Diptera	Tephritidae	Dacinae	Ceratitis	rosa	2020	Mozambique	Ethanol; -20°C	18.4	100	1.84	Dneasy Blood & Tissue Kit (Qiagen)	Whole specimen	0.388	NaN	NaN	NaN	NaN
AB71159187	RMCA	Arthropoda	Insecta	Diptera	Tephritidae	Dacinae	Ceratitis	rosa	2020	Mozambique	Ethanol; -20°C	17.7	100	1.77	Dneasy Blood & Tissue Kit (Qiagen)	Whole specimen	0.517	NaN	NaN	NaN	NaN
AB71159186	RMCA	Arthropoda	Insecta	Diptera	Tephritidae	Dacinae	Ceratitis	rosa	2020	Mozambique	Ethanol; -20°C	16.5	100	1.65	Dneasy Blood & Tissue Kit (Qiagen)	Whole specimen	0.377	NaN	NaN	NaN	NaN
AB71159185	RMCA	Arthropoda	Insecta	Diptera	Tephritidae	Dacinae	Ceratitis	rosa	2020	Mozambique	Ethanol; -20°C	7.47	100	0.747	Dneasy Blood & Tissue Kit (Qiagen)	Whole specimen	0.505	NaN	NaN	NaN	NaN
AB71159184	RMCA	Arthropoda	Insecta	Diptera	Tephritidae	Dacinae	Ceratitis	rosa	2020	Mozambique	Ethanol; -20°C	16.7	100	1.67	Dneasy Blood & Tissue Kit (Qiagen)	Whole specimen	0.214	NaN	NaN	NaN	NaN
AB71159183	RMCA	Arthropoda	Insecta	Diptera	Tephritidae	Dacinae	Ceratitis	rosa	2020	Mozambique	Ethanol; -20°C	0.449	100	0.0449	Dneasy Blood & Tissue Kit (Qiagen)	Whole specimen	0.095	NaN	NaN	NaN	NaN
AB71159182	RMCA	Arthropoda	Insecta	Diptera	Tephritidae	Dacinae	Ceratitis	rosa	2020	Mozambique	Ethanol; -20°C	1.27	100	0.127	Dneasy Blood & Tissue Kit (Qiagen)	Whole specimen	0.13	NaN	NaN	NaN	NaN
AB71159181	RMCA	Arthropoda	Insecta	Diptera	Tephritidae	Dacinae	Ceratitis	rosa	2020	Mozambique	Ethanol; -20°C	0.7	100	0.07	Dneasy Blood & Tissue Kit (Qiagen)	Whole specimen	0.089	NaN	NaN	NaN	NaN
AB71159180	RMCA	Arthropoda	Insecta	Diptera	Tephritidae	Dacinae	Ceratitis	rosa	2020	Mozambique	Ethanol; -20°C	0.361	100	0.0361	Dneasy Blood & Tissue Kit (Qiagen)	Whole specimen	0.2	NaN	NaN	NaN	NaN
AB71159179	RMCA	Arthropoda	Insecta	Diptera	Tephritidae	Dacinae	Ceratitis	rosa	2020	Mozambique	Ethanol; -20°C	0.552	100	0.0552	Dneasy Blood & Tissue Kit (Qiagen)	Whole specimen	0.457	NaN	NaN	NaN	NaN
AB71159178	RMCA	Arthropoda	Insecta	Diptera	Tephritidae	Dacinae	Ceratitis	rosa	2020	Mozambique	Ethanol; -20°C	0.394	100	0.0394	Dneasy Blood & Tissue Kit (Qiagen)	Whole specimen	0.517	NaN	NaN	NaN	NaN
AB71159177	RMCA	Arthropoda	Insecta	Diptera	Tephritidae	Dacinae	Ceratitis	rosa	2020	Mozambique	Ethanol; -20°C	0.237	100	0.0237	Dneasy Blood & Tissue Kit (Qiagen)	Whole specimen	0.166	NaN	NaN	NaN	NaN
AB71159176	RMCA	Arthropoda	Insecta	Diptera	Tephritidae	Dacinae	Ceratitis	rosa	2020	Mozambique	Ethanol; -20°C	0.383	100	0.0383	Dneasy Blood & Tissue Kit (Qiagen)	Whole specimen	0.385	NaN	NaN	NaN	NaN
AB71159175	RMCA	Arthropoda	Insecta	Diptera	Tephritidae	Dacinae	Ceratitis	rosa	2020	Mozambique	Ethanol; -20°C	0.435	100	0.0435	Dneasy Blood & Tissue Kit (Qiagen)	Whole specimen	0.24	NaN	NaN	NaN	NaN
AB71159174	RMCA	Arthropoda	Insecta	Diptera	Tephritidae	Dacinae	Ceratitis	rosa	2020	Mozambique	Ethanol; -20°C	0.76	100	0.076	Dneasy Blood & Tissue Kit (Qiagen)	Whole specimen	0.328	NaN	NaN	NaN	NaN
AB71159173	RMCA	Arthropoda	Insecta	Diptera	Tephritidae	Dacinae	Ceratitis	quilicii	2021	South Africa	Ethanol; -20°C	27.7	100	2.77	Dneasy Blood & Tissue Kit (Qiagen)	Whole specimen	0.431	Berry Genomics	Illumina NovaSeq150PE	0.93535	Upon request
AB71159172	RMCA	Arthropoda	Insecta	Diptera	Tephritidae	Dacinae	Ceratitis	quilicii	2021	South Africa	Ethanol; -20°C	8.2	100	0.82	Dneasy Blood & Tissue Kit (Qiagen)	Whole specimen	0.968	Berry Genomics	Illumina NovaSeq150PE	0.89805	Upon request
AB71159171	RMCA	Arthropoda	Insecta	Diptera	Tephritidae	Dacinae	Ceratitis	quilicii	2021	South Africa	Ethanol; -20°C	0.773	100	0.0773	Dneasy Blood & Tissue Kit (Qiagen)	Whole specimen	0.925	NaN	NaN	NaN	NaN
AB71159170	RMCA	Arthropoda	Insecta	Diptera	Tephritidae	Dacinae	Ceratitis	quilicii	2021	South Africa	Ethanol; -20°C	23.7	100	2.37	Dneasy Blood & Tissue Kit (Qiagen)	Whole specimen	0.598	Berry Genomics	Illumina NovaSeq150PE	0.925	Upon request
AB71159169	RMCA	Arthropoda	Insecta	Diptera	Tephritidae	Dacinae	Ceratitis	quilicii	2021	South Africa	Ethanol; -20°C	1.51	100	0.151	Dneasy Blood & Tissue Kit (Qiagen)	Whole specimen	0.656	NaN	NaN	NaN	NaN
AB71159168	RMCA	Arthropoda	Insecta	Diptera	Tephritidae	Dacinae	Ceratitis	quilicii	2021	South Africa	Ethanol; -20°C	21.5	100	2.15	Dneasy Blood & Tissue Kit (Qiagen)	Whole specimen	0.57	Berry Genomics	Illumina NovaSeq150PE	0.89995	Upon request
AB71159167	RMCA	Arthropoda	Insecta	Diptera	Tephritidae	Dacinae	Ceratitis	quilicii	2021	South Africa	Ethanol; -20°C	19.8	100	1.98	Dneasy Blood & Tissue Kit (Qiagen)	Whole specimen	0.542	Berry Genomics	Illumina NovaSeq150PE	0.93335	Upon request
AB71159166	RMCA	Arthropoda	Insecta	Diptera	Tephritidae	Dacinae	Ceratitis	quilicii	2021	South Africa	Ethanol; -20°C	17.9	100	1.79	Dneasy Blood & Tissue Kit (Qiagen)	Whole specimen	0.597	Berry Genomics	Illumina NovaSeq150PE	0.9338	Upon request
AB71159165	RMCA	Arthropoda	Insecta	Diptera	Tephritidae	Dacinae	Ceratitis	quilicii	2021	South Africa	Ethanol; -20°C	19.3	100	1.93	Dneasy Blood & Tissue Kit (Qiagen)	Whole specimen	0.616	Berry Genomics	Illumina NovaSeq150PE	0.90335	Upon request
AB71159164	RMCA	Arthropoda	Insecta	Diptera	Tephritidae	Dacinae	Ceratitis	quilicii	2021	South Africa	Ethanol; -20°C	1.85	100	0.185	Dneasy Blood & Tissue Kit (Qiagen)	Whole specimen	0.985	NaN	NaN	NaN	NaN
AB71159163	RMCA	Arthropoda	Insecta	Diptera	Tephritidae	Dacinae	Ceratitis	quilicii	2021	South Africa	Ethanol; -20°C	19.2	100	1.92	Dneasy Blood & Tissue Kit (Qiagen)	Whole specimen	0.537	Berry Genomics	Illumina NovaSeq150PE	0.896	Upon request
AB71159162	RMCA	Arthropoda	Insecta	Diptera	Tephritidae	Dacinae	Ceratitis	quilicii	2021	South Africa	Ethanol; -20°C	19.1	100	1.91	Dneasy Blood & Tissue Kit (Qiagen)	Whole specimen	0.614	Berry Genomics	Illumina NovaSeq150PE	0.89405	Upon request
AB71159161	RMCA	Arthropoda	Insecta	Diptera	Tephritidae	Dacinae	Ceratitis	quilicii	2021	South Africa	Ethanol; -20°C	0.0353	100	0.00353	Dneasy Blood & Tissue Kit (Qiagen)	Whole specimen	0.581	NaN	NaN	NaN	NaN
AB71159160	RMCA	Arthropoda	Insecta	Diptera	Tephritidae	Dacinae	Ceratitis	quilicii	2021	South Africa	Ethanol; -20°C	9.6	100	0.96	Dneasy Blood & Tissue Kit (Qiagen)	Whole specimen	0.41	Berry Genomics	Illumina NovaSeq150PE	0.93085	Upon request
AB71159159	RMCA	Arthropoda	Insecta	Diptera	Tephritidae	Dacinae	Ceratitis	quilicii	2021	South Africa	Ethanol; -20°C	18.9	100	1.89	Dneasy Blood & Tissue Kit (Qiagen)	Whole specimen	0.382	Berry Genomics	Illumina NovaSeq150PE	0.93015	Upon request
AB71159158	RMCA	Arthropoda	Insecta	Diptera	Tephritidae	Dacinae	Ceratitis	quilicii	2021	South Africa	Ethanol; -20°C	21.7	100	2.17	Dneasy Blood & Tissue Kit (Qiagen)	Whole specimen	0.25	Berry Genomics	Illumina NovaSeq150PE	0.92025	Upon request
AB71159157	RMCA	Arthropoda	Insecta	Diptera	Tephritidae	Dacinae	Ceratitis	quilicii	2021	South Africa	Ethanol; -20°C	17.5	100	1.75	Dneasy Blood & Tissue Kit (Qiagen)	Whole specimen	0.413	Berry Genomics	Illumina NovaSeq150PE	0.8957	Upon request
AB71159156	RMCA	Arthropoda	Insecta	Diptera	Tephritidae	Dacinae	Ceratitis	quilicii	2021	South Africa	Ethanol; -20°C	21.3	100	2.13	Dneasy Blood & Tissue Kit (Qiagen)	Whole specimen	0.333	Berry Genomics	Illumina NovaSeq150PE	0.9017	Upon request
AB71159155	RMCA	Arthropoda	Insecta	Diptera	Tephritidae	Dacinae	Ceratitis	quilicii	2021	South Africa	Ethanol; -20°C	14.6	100	1.46	Dneasy Blood & Tissue Kit (Qiagen)	Whole specimen	0.492	Berry Genomics	Illumina NovaSeq150PE	0.9015	Upon request
AB71159154	RMCA	Arthropoda	Insecta	Diptera	Tephritidae	Dacinae	Ceratitis	quilicii	2021	South Africa	Ethanol; -20°C	19.3	100	1.93	Dneasy Blood & Tissue Kit (Qiagen)	Whole specimen	0.461	Berry Genomics	Illumina NovaSeq150PE	0.8993	Upon request
AB71159153	RMCA	Arthropoda	Insecta	Diptera	Tephritidae	Dacinae	Ceratitis	quilicii	2021	South Africa	Ethanol; -20°C	12.9	100	1.29	Dneasy Blood & Tissue Kit (Qiagen)	Whole specimen	0.579	Berry Genomics	Illumina NovaSeq150PE	0.89895	Upon request
AB71244353	RMCA	Arthropoda	Insecta	Diptera	Tephritidae	Dacinae	Ceratitis	quilicii	2021	South Africa	Ethanol; -20°C	21.1	100	2.11	Dneasy Blood & Tissue Kit (Qiagen)	Whole specimen	0.373	Berry Genomics	Illumina NovaSeq150PE	0.89605	Upon request
AB71244354	RMCA	Arthropoda	Insecta	Diptera	Tephritidae	Dacinae	Ceratitis	quilicii	2021	South Africa	Ethanol; -20°C	12	100	1.2	Dneasy Blood & Tissue Kit (Qiagen)	Whole specimen	0.366	Berry Genomics	Illumina NovaSeq150PE	0.9129	Upon request
AB71244355	RMCA	Arthropoda	Insecta	Diptera	Tephritidae	Dacinae	Ceratitis	quilicii	2021	South Africa	Ethanol; -20°C	21.7	100	2.17	Dneasy Blood & Tissue Kit (Qiagen)	Whole specimen	0.516	Berry Genomics	Illumina NovaSeq150PE	0.88195	Upon request
AB71244356	RMCA	Arthropoda	Insecta	Diptera	Tephritidae	Dacinae	Ceratitis	quilicii	2021	South Africa	Ethanol; -20°C	21.9	100	2.19	Dneasy Blood & Tissue Kit (Qiagen)	Whole specimen	0.541	Berry Genomics	Illumina NovaSeq150PE	0.88905	Upon request
AB71244357	RMCA	Arthropoda	Insecta	Diptera	Tephritidae	Dacinae	Ceratitis	quilicii	2021	South Africa	Ethanol; -20°C	8.8	100	0.88	Dneasy Blood & Tissue Kit (Qiagen)	Whole specimen	0.9	Berry Genomics	Illumina NovaSeq150PE	0.9146	Upon request
AB71244358	RMCA	Arthropoda	Insecta	Diptera	Tephritidae	Dacinae	Ceratitis	quilicii	2021	South Africa	Ethanol; -20°C	5.18	100	0.518	Dneasy Blood & Tissue Kit (Qiagen)	Whole specimen	0.705	Berry Genomics	Illumina NovaSeq150PE	0.9223	Upon request
AB71244359	RMCA	Arthropoda	Insecta	Diptera	Tephritidae	Dacinae	Ceratitis	quilicii	2021	South Africa	Ethanol; -20°C	7.13	100	0.713	Dneasy Blood & Tissue Kit (Qiagen)	Whole specimen	0.266	NaN	NaN	NaN	NaN
AB71244360	RMCA	Arthropoda	Insecta	Diptera	Tephritidae	Dacinae	Ceratitis	quilicii	2021	South Africa	Ethanol; -20°C	25.3	100	2.53	Dneasy Blood & Tissue Kit (Qiagen)	Whole specimen	0.588	Berry Genomics	Illumina NovaSeq150PE	0.9277	Upon request
AB71244361	RMCA	Arthropoda	Insecta	Diptera	Tephritidae	Dacinae	Ceratitis	quilicii	2021	South Africa	Ethanol; -20°C	25.6	100	2.56	Dneasy Blood & Tissue Kit (Qiagen)	Whole specimen	0.421	Berry Genomics	Illumina NovaSeq150PE	0.9245	Upon request
AB71244362	RMCA	Arthropoda	Insecta	Diptera	Tephritidae	Dacinae	Ceratitis	quilicii	2021	South Africa	Ethanol; -20°C	22.8	100	2.28	Dneasy Blood & Tissue Kit (Qiagen)	Whole specimen	0.383	Berry Genomics	Illumina NovaSeq150PE	0.9168	Upon request
AB71244363	RMCA	Arthropoda	Insecta	Diptera	Tephritidae	Dacinae	Ceratitis	quilicii	2021	South Africa	Ethanol; -20°C	19.1	100	1.91	Dneasy Blood & Tissue Kit (Qiagen)	Whole specimen	0.416	Berry Genomics	Illumina NovaSeq150PE	0.9192	Upon request
AB71244364	RMCA	Arthropoda	Insecta	Diptera	Tephritidae	Dacinae	Ceratitis	quilicii	2021	South Africa	Ethanol; -20°C	20	100	2	Dneasy Blood & Tissue Kit (Qiagen)	Whole specimen	0.395	Berry Genomics	Illumina NovaSeq150PE	0.9274	Upon request
AB71244365	RMCA	Arthropoda	Insecta	Diptera	Tephritidae	Dacinae	Ceratitis	quilicii	2021	South Africa	Ethanol; -20°C	29.2	100	2.92	Dneasy Blood & Tissue Kit (Qiagen)	Whole specimen	0.487	Berry Genomics	Illumina NovaSeq150PE	0.9177	Upon request
AB71244366	RMCA	Arthropoda	Insecta	Diptera	Tephritidae	Dacinae	Ceratitis	quilicii	2021	South Africa	Ethanol; -20°C	24.3	100	2.43	Dneasy Blood & Tissue Kit (Qiagen)	Whole specimen	0.532	Berry Genomics	Illumina NovaSeq150PE	0.92355	Upon request
AB71244367	RMCA	Arthropoda	Insecta	Diptera	Tephritidae	Dacinae	Ceratitis	quilicii	2021	South Africa	Ethanol; -20°C	23.1	100	2.31	Dneasy Blood & Tissue Kit (Qiagen)	Whole specimen	0.416	Berry Genomics	Illumina NovaSeq150PE	0.92675	Upon request
AB71244368	RMCA	Arthropoda	Insecta	Diptera	Tephritidae	Dacinae	Ceratitis	quilicii	2021	South Africa	Ethanol; -20°C	0.0487	100	0.00487	Dneasy Blood & Tissue Kit (Qiagen)	Whole specimen	0.443	NaN	NaN	NaN	NaN
AB71244369	RMCA	Arthropoda	Insecta	Diptera	Tephritidae	Dacinae	Ceratitis	quilicii	2021	South Africa	Ethanol; -20°C	17.7	100	1.77	Dneasy Blood & Tissue Kit (Qiagen)	Whole specimen	0.373	Berry Genomics	Illumina NovaSeq150PE	0.9119	Upon request
AB71244370	RMCA	Arthropoda	Insecta	Diptera	Tephritidae	Dacinae	Ceratitis	quilicii	2021	South Africa	Ethanol; -20°C	22.2	100	2.22	Dneasy Blood & Tissue Kit (Qiagen)	Whole specimen	0.3	Berry Genomics	Illumina NovaSeq150PE	0.92925	Upon request
AB71244371	RMCA	Arthropoda	Insecta	Diptera	Tephritidae	Dacinae	Ceratitis	quilicii	2021	South Africa	Ethanol; -20°C	26.2	100	2.62	Dneasy Blood & Tissue Kit (Qiagen)	Whole specimen	0.489	Berry Genomics	Illumina NovaSeq150PE	0.8952	Upon request
AB71244372	RMCA	Arthropoda	Insecta	Diptera	Tephritidae	Dacinae	Ceratitis	quilicii / rosa	2021	South Africa	Ethanol; -20°C	23.8	100	2.38	Dneasy Blood & Tissue Kit (Qiagen)	Whole specimen	0.362	Berry Genomics	Illumina NovaSeq150PE	0.91775	Upon request
AB71244373	RMCA	Arthropoda	Insecta	Diptera	Tephritidae	Dacinae	Ceratitis	quilicii / rosa	2021	South Africa	Ethanol; -20°C	23	100	2.3	Dneasy Blood & Tissue Kit (Qiagen)	Whole specimen	0.391	Berry Genomics	Illumina NovaSeq150PE	0.9284	Upon request
AB71244374	RMCA	Arthropoda	Insecta	Diptera	Tephritidae	Dacinae	Ceratitis	quilicii / rosa	2021	South Africa	Ethanol; -20°C	20.1	100	2.01	Dneasy Blood & Tissue Kit (Qiagen)	Whole specimen	0.387	Berry Genomics	Illumina NovaSeq150PE	0.88445	Upon request
AB71244375	RMCA	Arthropoda	Insecta	Diptera	Tephritidae	Dacinae	Ceratitis	quilicii / rosa	2021	South Africa	Ethanol; -20°C	16.9	100	1.69	Dneasy Blood & Tissue Kit (Qiagen)	Whole specimen	0.457	Berry Genomics	Illumina NovaSeq150PE	0.90505	Upon request
AB71244376	RMCA	Arthropoda	Insecta	Diptera	Tephritidae	Dacinae	Ceratitis	quilicii	2021	South Africa	Ethanol; -20°C	19.3	100	1.93	Dneasy Blood & Tissue Kit (Qiagen)	Whole specimen	0.582	Berry Genomics	Illumina NovaSeq150PE	0.924	Upon request
AB71244377	RMCA	Arthropoda	Insecta	Diptera	Tephritidae	Dacinae	Ceratitis	quilicii	2021	South Africa	Ethanol; -20°C	8.4	100	0.84	Dneasy Blood & Tissue Kit (Qiagen)	Whole specimen	0.34	NaN	NaN	NaN	NaN
AB71244378	RMCA	Arthropoda	Insecta	Diptera	Tephritidae	Dacinae	Ceratitis	quilicii	2021	South Africa	Ethanol; -20°C	24.7	100	2.47	Dneasy Blood & Tissue Kit (Qiagen)	Whole specimen	0.56	Berry Genomics	Illumina NovaSeq150PE	0.92465	Upon request
AB71244379	RMCA	Arthropoda	Insecta	Diptera	Tephritidae	Dacinae	Ceratitis	quilicii	2021	South Africa	Ethanol; -20°C	27.1	100	2.71	Dneasy Blood & Tissue Kit (Qiagen)	Whole specimen	0.618	Berry Genomics	Illumina NovaSeq150PE	0.9157	Upon request
AB71244380	RMCA	Arthropoda	Insecta	Diptera	Tephritidae	Dacinae	Ceratitis	quilicii	2021	South Africa	Ethanol; -20°C	22.2	100	2.22	Dneasy Blood & Tissue Kit (Qiagen)	Whole specimen	0.508	Berry Genomics	Illumina NovaSeq150PE	0.90095	Upon request
AB71244381	RMCA	Arthropoda	Insecta	Diptera	Tephritidae	Dacinae	Ceratitis	quilicii	2021	South Africa	Ethanol; -20°C	18.7	100	1.87	Dneasy Blood & Tissue Kit (Qiagen)	Whole specimen	0.541	NaN	NaN	NaN	NaN
AB71244382	RMCA	Arthropoda	Insecta	Diptera	Tephritidae	Dacinae	Ceratitis	quilicii	2021	South Africa	Ethanol; -20°C	22	100	2.2	Dneasy Blood & Tissue Kit (Qiagen)	Whole specimen	0.503	Berry Genomics	Illumina NovaSeq150PE	0.90425	Upon request
AB71244383	RMCA	Arthropoda	Insecta	Diptera	Tephritidae	Dacinae	Ceratitis	quilicii	2021	South Africa	Ethanol; -20°C	29.2	100	2.92	Dneasy Blood & Tissue Kit (Qiagen)	Whole specimen	0.485	Berry Genomics	Illumina NovaSeq150PE	0.88655	Upon request
AB71244384	RMCA	Arthropoda	Insecta	Diptera	Tephritidae	Dacinae	Ceratitis	quilicii	2021	South Africa	Ethanol; -20°C	11.4	100	1.14	Dneasy Blood & Tissue Kit (Qiagen)	Whole specimen	0.337	NaN	NaN	NaN	NaN
AB71244385	RMCA	Arthropoda	Insecta	Diptera	Tephritidae	Dacinae	Ceratitis	quilicii	2021	South Africa	Ethanol; -20°C	24.4	100	2.44	Dneasy Blood & Tissue Kit (Qiagen)	Whole specimen	0.566	Berry Genomics	Illumina NovaSeq150PE	0.89255	Upon request
AB71244386	RMCA	Arthropoda	Insecta	Diptera	Tephritidae	Dacinae	Ceratitis	quilicii	2021	South Africa	Ethanol; -20°C	25	100	2.5	Dneasy Blood & Tissue Kit (Qiagen)	Whole specimen	0.535	Berry Genomics	Illumina NovaSeq150PE	0.8883	Upon request
AB71244387	RMCA	Arthropoda	Insecta	Diptera	Tephritidae	Dacinae	Ceratitis	quilicii	2021	South Africa	Ethanol; -20°C	19.7	100	1.97	Dneasy Blood & Tissue Kit (Qiagen)	Whole specimen	0.502	Berry Genomics	Illumina NovaSeq150PE	0.9285	Upon request
AB71244388	RMCA	Arthropoda	Insecta	Diptera	Tephritidae	Dacinae	Ceratitis	quilicii	2021	South Africa	Ethanol; -20°C	25.9	100	2.59	Dneasy Blood & Tissue Kit (Qiagen)	Whole specimen	0.48	Berry Genomics	Illumina NovaSeq150PE	0.93045	Upon request
AB71244389	RMCA	Arthropoda	Insecta	Diptera	Tephritidae	Dacinae	Ceratitis	quilicii	2021	South Africa	Ethanol; -20°C	22.9	100	2.29	Dneasy Blood & Tissue Kit (Qiagen)	Whole specimen	0.571	Berry Genomics	Illumina NovaSeq150PE	0.8947	Upon request
AB71244390	RMCA	Arthropoda	Insecta	Diptera	Tephritidae	Dacinae	Ceratitis	quilicii	2021	South Africa	Ethanol; -20°C	28.1	100	2.81	Dneasy Blood & Tissue Kit (Qiagen)	Whole specimen	0.591	Berry Genomics	Illumina NovaSeq150PE	0.89185	Upon request
AB71244391	RMCA	Arthropoda	Insecta	Diptera	Tephritidae	Dacinae	Ceratitis	quilicii	2021	South Africa	Ethanol; -20°C	17.9	100	1.79	Dneasy Blood & Tissue Kit (Qiagen)	Whole specimen	0.554	Berry Genomics	Illumina NovaSeq150PE	0.90565	Upon request
AB71244392	RMCA	Arthropoda	Insecta	Diptera	Tephritidae	Dacinae	Ceratitis	quilicii	2021	South Africa	Ethanol; -20°C	22.3	100	2.23	Dneasy Blood & Tissue Kit (Qiagen)	Whole specimen	0.494	Berry Genomics	Illumina NovaSeq150PE	0.90675	Upon request
AB71244393	RMCA	Arthropoda	Insecta	Diptera	Tephritidae	Dacinae	Ceratitis	rosa	2021	Mozambique	Ethanol; -20°C	18.9	100	1.89	Dneasy Blood & Tissue Kit (Qiagen)	Whole specimen	0.432	NaN	NaN	NaN	NaN
AB71244394	RMCA	Arthropoda	Insecta	Diptera	Tephritidae	Dacinae	Ceratitis	rosa	2021	Mozambique	Ethanol; -20°C	18.8	100	1.88	Dneasy Blood & Tissue Kit (Qiagen)	Whole specimen	0.441	NaN	NaN	NaN	NaN
AB71244395	RMCA	Arthropoda	Insecta	Diptera	Tephritidae	Dacinae	Ceratitis	rosa	2021	Mozambique	Ethanol; -20°C	5.41	100	0.541	Dneasy Blood & Tissue Kit (Qiagen)	Whole specimen	0.573	NaN	NaN	NaN	NaN
AB71244396	RMCA	Arthropoda	Insecta	Diptera	Tephritidae	Dacinae	Ceratitis	rosa	2021	Mozambique	Ethanol; -20°C	18.8	100	1.88	Dneasy Blood & Tissue Kit (Qiagen)	Whole specimen	0.548	NaN	NaN	NaN	NaN
AB71244397	RMCA	Arthropoda	Insecta	Diptera	Tephritidae	Dacinae	Ceratitis	rosa	2021	Mozambique	Ethanol; -20°C	15.7	100	1.57	Dneasy Blood & Tissue Kit (Qiagen)	Whole specimen	0.556	NaN	NaN	NaN	NaN
AB71244398	RMCA	Arthropoda	Insecta	Diptera	Tephritidae	Dacinae	Ceratitis	rosa	2021	Mozambique	Ethanol; -20°C	13.9	100	1.39	Dneasy Blood & Tissue Kit (Qiagen)	Whole specimen	0.496	NaN	NaN	NaN	NaN
AB71244399	RMCA	Arthropoda	Insecta	Diptera	Tephritidae	Dacinae	Ceratitis	rosa	2021	Mozambique	Ethanol; -20°C	20.1	100	2.01	Dneasy Blood & Tissue Kit (Qiagen)	Whole specimen	0.66	NaN	NaN	NaN	NaN
AB71244400	RMCA	Arthropoda	Insecta	Diptera	Tephritidae	Dacinae	Ceratitis	rosa	2021	Mozambique	Ethanol; -20°C	19.9	100	1.99	Dneasy Blood & Tissue Kit (Qiagen)	Whole specimen	0.566	NaN	NaN	NaN	NaN
AB71253473	RMCA	Arthropoda	Insecta	Diptera	Tephritidae	Dacinae	Ceratitis	rosa	2021	Mozambique	Ethanol; -20°C	17.4	100	1.74	Dneasy Blood & Tissue Kit (Qiagen)	Whole specimen	0.514	Berry Genomics	Illumina NovaSeq150PE	0.90175	Upon request
AB71253474	RMCA	Arthropoda	Insecta	Diptera	Tephritidae	Dacinae	Ceratitis	rosa	2021	Mozambique	Ethanol; -20°C	19.2	100	1.92	Dneasy Blood & Tissue Kit (Qiagen)	Whole specimen	0.602	Berry Genomics	Illumina NovaSeq150PE	0.8942	Upon request
AB71253475	RMCA	Arthropoda	Insecta	Diptera	Tephritidae	Dacinae	Ceratitis	rosa	2021	Mozambique	Ethanol; -20°C	12.9	100	1.29	Dneasy Blood & Tissue Kit (Qiagen)	Whole specimen	0.394	Berry Genomics	Illumina NovaSeq150PE	0.89005	Upon request
AB71253476	RMCA	Arthropoda	Insecta	Diptera	Tephritidae	Dacinae	Ceratitis	rosa	2021	Mozambique	Ethanol; -20°C	9.73	100	0.973	Dneasy Blood & Tissue Kit (Qiagen)	Whole specimen	0.535	Berry Genomics	Illumina NovaSeq150PE	0.9316	Upon request
AB71253477	RMCA	Arthropoda	Insecta	Diptera	Tephritidae	Dacinae	Ceratitis	rosa	2021	Mozambique	Ethanol; -20°C	14.7	100	1.47	Dneasy Blood & Tissue Kit (Qiagen)	Whole specimen	0.436	Berry Genomics	Illumina NovaSeq150PE	0.90185	Upon request
AB71253478	RMCA	Arthropoda	Insecta	Diptera	Tephritidae	Dacinae	Ceratitis	rosa	2021	Mozambique	Ethanol; -20°C	14.8	100	1.48	Dneasy Blood & Tissue Kit (Qiagen)	Whole specimen	0.471	Berry Genomics	Illumina NovaSeq150PE	0.8962	Upon request
AB71253479	RMCA	Arthropoda	Insecta	Diptera	Tephritidae	Dacinae	Ceratitis	rosa	2021	Mozambique	Ethanol; -20°C	20.3	100	2.03	Dneasy Blood & Tissue Kit (Qiagen)	Whole specimen	0.476	Berry Genomics	Illumina NovaSeq150PE	0.90755	Upon request
AB71253480	RMCA	Arthropoda	Insecta	Diptera	Tephritidae	Dacinae	Ceratitis	rosa	2021	Mozambique	Ethanol; -20°C	18.1	100	1.81	Dneasy Blood & Tissue Kit (Qiagen)	Whole specimen	0.481	Berry Genomics	Illumina NovaSeq150PE	0.92955	Upon request
AB71253481	RMCA	Arthropoda	Insecta	Diptera	Tephritidae	Dacinae	Ceratitis	rosa	2021	Mozambique	Ethanol; -20°C	12.9	100	1.29	Dneasy Blood & Tissue Kit (Qiagen)	Whole specimen	0.585	Berry Genomics	Illumina NovaSeq150PE	0.8963	Upon request
AB71253482	RMCA	Arthropoda	Insecta	Diptera	Tephritidae	Dacinae	Ceratitis	rosa	2021	Mozambique	Ethanol; -20°C	12.7	100	1.27	Dneasy Blood & Tissue Kit (Qiagen)	Whole specimen	0.362	NaN	NaN	NaN	NaN
AB71253483	RMCA	Arthropoda	Insecta	Diptera	Tephritidae	Dacinae	Ceratitis	rosa	2021	Mozambique	Ethanol; -20°C	13.3	100	1.33	Dneasy Blood & Tissue Kit (Qiagen)	Whole specimen	0.604	Berry Genomics	Illumina NovaSeq150PE	0.89255	Upon request
AB71253484	RMCA	Arthropoda	Insecta	Diptera	Tephritidae	Dacinae	Ceratitis	rosa	2021	Mozambique	Ethanol; -20°C	16.2	100	1.62	Dneasy Blood & Tissue Kit (Qiagen)	Whole specimen	0.544	Berry Genomics	Illumina NovaSeq150PE	0.8954	Upon request
AB71253485	RMCA	Arthropoda	Insecta	Diptera	Tephritidae	Dacinae	Ceratitis	rosa	2021	Mozambique	Ethanol; -20°C	14.6	100	1.46	Dneasy Blood & Tissue Kit (Qiagen)	Whole specimen	0.367	Berry Genomics	Illumina NovaSeq150PE	0.927	Upon request
AB71253486	RMCA	Arthropoda	Insecta	Diptera	Tephritidae	Dacinae	Ceratitis	rosa	2021	Mozambique	Ethanol; -20°C	10.5	100	1.05	Dneasy Blood & Tissue Kit (Qiagen)	Whole specimen	0.57	NaN	NaN	NaN	NaN
AB71253487	RMCA	Arthropoda	Insecta	Diptera	Tephritidae	Dacinae	Ceratitis	rosa	2021	Mozambique	Ethanol; -20°C	13	100	1.3	Dneasy Blood & Tissue Kit (Qiagen)	Whole specimen	0.578	NaN	NaN	NaN	NaN
AB71253488	RMCA	Arthropoda	Insecta	Diptera	Tephritidae	Dacinae	Ceratitis	rosa	2021	Mozambique	Ethanol; -20°C	11.1	100	1.11	Dneasy Blood & Tissue Kit (Qiagen)	Whole specimen	0.519	NaN	NaN	NaN	NaN
AB71253489	RMCA	Arthropoda	Insecta	Diptera	Tephritidae	Dacinae	Ceratitis	rosa	2021	Mozambique	Ethanol; -20°C	19.2	100	1.92	Dneasy Blood & Tissue Kit (Qiagen)	Whole specimen	0.604	NaN	NaN	NaN	NaN
AB71253490	RMCA	Arthropoda	Insecta	Diptera	Tephritidae	Dacinae	Ceratitis	rosa	2021	Mozambique	Ethanol; -20°C	26.5	100	2.65	Dneasy Blood & Tissue Kit (Qiagen)	Whole specimen	0.361	NaN	NaN	NaN	NaN
AB71253491	RMCA	Arthropoda	Insecta	Diptera	Tephritidae	Dacinae	Ceratitis	rosa	2021	Mozambique	Ethanol; -20°C	17.7	100	1.77	Dneasy Blood & Tissue Kit (Qiagen)	Whole specimen	0.405	Berry Genomics	Illumina NovaSeq150PE	0.89255	Upon request
AB71253492	RMCA	Arthropoda	Insecta	Diptera	Tephritidae	Dacinae	Ceratitis	rosa	2021	Mozambique	Ethanol; -20°C	22.9	100	2.29	Dneasy Blood & Tissue Kit (Qiagen)	Whole specimen	0.443	Berry Genomics	Illumina NovaSeq150PE	0.89435	Upon request
AB71253493	RMCA	Arthropoda	Insecta	Diptera	Tephritidae	Dacinae	Ceratitis	rosa	2021	Mozambique	Ethanol; -20°C	14.6	100	1.46	Dneasy Blood & Tissue Kit (Qiagen)	Whole specimen	0.615	Berry Genomics	Illumina NovaSeq150PE	0.90025	Upon request
AB71253494	RMCA	Arthropoda	Insecta	Diptera	Tephritidae	Dacinae	Ceratitis	rosa	2021	Mozambique	Ethanol; -20°C	22.2	100	2.22	Dneasy Blood & Tissue Kit (Qiagen)	Whole specimen	0.516	Berry Genomics	Illumina NovaSeq150PE	0.9276	Upon request
AB71253495	RMCA	Arthropoda	Insecta	Diptera	Tephritidae	Dacinae	Ceratitis	rosa	2021	Mozambique	Ethanol; -20°C	25.3	100	2.53	Dneasy Blood & Tissue Kit (Qiagen)	Whole specimen	0.423	Berry Genomics	Illumina NovaSeq150PE	0.8985	Upon request
AB71253496	RMCA	Arthropoda	Insecta	Diptera	Tephritidae	Dacinae	Ceratitis	rosa	2021	Mozambique	Ethanol; -20°C	16.9	100	1.69	Dneasy Blood & Tissue Kit (Qiagen)	Whole specimen	0.497	Berry Genomics	Illumina NovaSeq150PE	0.9272	Upon request
AB71253497	RMCA	Arthropoda	Insecta	Diptera	Tephritidae	Dacinae	Ceratitis	rosa	2021	Mozambique	Ethanol; -20°C	14.7	100	1.47	Dneasy Blood & Tissue Kit (Qiagen)	Whole specimen	0.372	Berry Genomics	Illumina NovaSeq150PE	0.9064	Upon request
AB71253498	RMCA	Arthropoda	Insecta	Diptera	Tephritidae	Dacinae	Ceratitis	rosa	2021	Mozambique	Ethanol; -20°C	16	100	1.6	Dneasy Blood & Tissue Kit (Qiagen)	Whole specimen	0.424	Berry Genomics	Illumina NovaSeq150PE	0.9007	Upon request
AB71253499	RMCA	Arthropoda	Insecta	Diptera	Tephritidae	Dacinae	Ceratitis	rosa	2021	Mozambique	Ethanol; -20°C	18.3	100	1.83	Dneasy Blood & Tissue Kit (Qiagen)	Whole specimen	0.659	Berry Genomics	Illumina NovaSeq150PE	0.93205	Upon request
AB71253500	RMCA	Arthropoda	Insecta	Diptera	Tephritidae	Dacinae	Ceratitis	rosa	2021	Mozambique	Ethanol; -20°C	17.5	100	1.75	Dneasy Blood & Tissue Kit (Qiagen)	Whole specimen	0.568	Berry Genomics	Illumina NovaSeq150PE	0.9017	Upon request
AB71253501	RMCA	Arthropoda	Insecta	Diptera	Tephritidae	Dacinae	Ceratitis	rosa	2021	Mozambique	Ethanol; -20°C	14.8	100	1.48	Dneasy Blood & Tissue Kit (Qiagen)	Whole specimen	0.707	NaN	NaN	NaN	NaN
AB71253502	RMCA	Arthropoda	Insecta	Diptera	Tephritidae	Dacinae	Ceratitis	rosa	2021	Mozambique	Ethanol; -20°C	14.8	100	1.48	Dneasy Blood & Tissue Kit (Qiagen)	Whole specimen	0.586	NaN	NaN	NaN	NaN
AB71253503	RMCA	Arthropoda	Insecta	Diptera	Tephritidae	Dacinae	Ceratitis	rosa	2021	Mozambique	Ethanol; -20°C	18.2	100	1.82	Dneasy Blood & Tissue Kit (Qiagen)	Whole specimen	0.463	Berry Genomics	Illumina NovaSeq150PE	0.8943	Upon request
AB71253504	RMCA	Arthropoda	Insecta	Diptera	Tephritidae	Dacinae	Ceratitis	rosa	2021	Mozambique	Ethanol; -20°C	23.4	100	2.34	Dneasy Blood & Tissue Kit (Qiagen)	Whole specimen	0.413	Berry Genomics	Illumina NovaSeq150PE	0.86235	Upon request
AB71253505	RMCA	Arthropoda	Insecta	Diptera	Tephritidae	Dacinae	Ceratitis	quilicii	2021	Mozambique	Ethanol; -20°C	18.7	100	1.87	Dneasy Blood & Tissue Kit (Qiagen)	Whole specimen	0.545	Berry Genomics	Illumina NovaSeq150PE	0.88585	Upon request
AB71253506	RMCA	Arthropoda	Insecta	Diptera	Tephritidae	Dacinae	Ceratitis	quilicii	2021	Mozambique	Ethanol; -20°C	22.8	100	2.28	Dneasy Blood & Tissue Kit (Qiagen)	Whole specimen	0.298	Berry Genomics	Illumina NovaSeq150PE	0.90115	Upon request
AB71253507	RMCA	Arthropoda	Insecta	Diptera	Tephritidae	Dacinae	Ceratitis	rosa	2021	Mozambique	Ethanol; -20°C	17.7	100	1.77	Dneasy Blood & Tissue Kit (Qiagen)	Whole specimen	0.512	Berry Genomics	Illumina NovaSeq150PE	0.8952	Upon request
AB71253508	RMCA	Arthropoda	Insecta	Diptera	Tephritidae	Dacinae	Ceratitis	rosa	2021	Mozambique	Ethanol; -20°C	20.6	100	2.06	Dneasy Blood & Tissue Kit (Qiagen)	Whole specimen	0.423	Berry Genomics	Illumina NovaSeq150PE	0.9028	Upon request
AB71253509	RMCA	Arthropoda	Insecta	Diptera	Tephritidae	Dacinae	Ceratitis	rosa	2021	Mozambique	Ethanol; -20°C	15.2	100	1.52	Dneasy Blood & Tissue Kit (Qiagen)	Whole specimen	0.6	Berry Genomics	Illumina NovaSeq150PE	0.89265	Upon request
AB71253510	RMCA	Arthropoda	Insecta	Diptera	Tephritidae	Dacinae	Ceratitis	rosa	2021	Mozambique	Ethanol; -20°C	13.7	100	1.37	Dneasy Blood & Tissue Kit (Qiagen)	Whole specimen	0.513	Berry Genomics	Illumina NovaSeq150PE	0.89175	Upon request
AB71253511	RMCA	Arthropoda	Insecta	Diptera	Tephritidae	Dacinae	Ceratitis	rosa	2021	Mozambique	Ethanol; -20°C	18.5	100	1.85	Dneasy Blood & Tissue Kit (Qiagen)	Whole specimen	0.547	Berry Genomics	Illumina NovaSeq150PE	0.88885	Upon request
AB71253512	RMCA	Arthropoda	Insecta	Diptera	Tephritidae	Dacinae	Ceratitis	rosa	2021	Mozambique	Ethanol; -20°C	13.5	100	1.35	Dneasy Blood & Tissue Kit (Qiagen)	Whole specimen	0.417	Berry Genomics	Illumina NovaSeq150PE	0.89745	Upon request
AB71253513	RMCA	Arthropoda	Insecta	Diptera	Tephritidae	Dacinae	Ceratitis	rosa	2021	Mozambique	Ethanol; -20°C	6.43	100	0.643	Dneasy Blood & Tissue Kit (Qiagen)	Whole specimen	NaN	Berry Genomics	Illumina NovaSeq150PE	0.87755	Upon request
AB71253514	RMCA	Arthropoda	Insecta	Diptera	Tephritidae	Dacinae	Ceratitis	rosa	2021	Mozambique	Ethanol; -20°C	15.3	100	1.53	Dneasy Blood & Tissue Kit (Qiagen)	Whole specimen	0.515	Berry Genomics	Illumina NovaSeq150PE	0.92795	Upon request
AB71253515	RMCA	Arthropoda	Insecta	Diptera	Tephritidae	Dacinae	Ceratitis	rosa	2021	Mozambique	Ethanol; -20°C	6.8	100	0.68	Dneasy Blood & Tissue Kit (Qiagen)	Whole specimen	0.626	Berry Genomics	Illumina NovaSeq150PE	0.88875	Upon request
AB71253516	RMCA	Arthropoda	Insecta	Diptera	Tephritidae	Dacinae	Ceratitis	rosa	2021	Mozambique	Ethanol; -20°C	15.5	100	1.55	Dneasy Blood & Tissue Kit (Qiagen)	Whole specimen	0.531	Berry Genomics	Illumina NovaSeq150PE	0.90195	Upon request
AB71253517	RMCA	Arthropoda	Insecta	Diptera	Tephritidae	Dacinae	Ceratitis	rosa	2021	Mozambique	Ethanol; -20°C	13.6	100	1.36	Dneasy Blood & Tissue Kit (Qiagen)	Whole specimen	0.488	Berry Genomics	Illumina NovaSeq150PE	0.8937	Upon request
AB71253518	RMCA	Arthropoda	Insecta	Diptera	Tephritidae	Dacinae	Ceratitis	rosa	2021	Mozambique	Ethanol; -20°C	12.1	100	1.21	Dneasy Blood & Tissue Kit (Qiagen)	Whole specimen	0.749	Berry Genomics	Illumina NovaSeq150PE	0.8958	Upon request
AB71253519	RMCA	Arthropoda	Insecta	Diptera	Tephritidae	Dacinae	Ceratitis	rosa	2021	Mozambique	Ethanol; -20°C	9.6	100	0.96	Dneasy Blood & Tissue Kit (Qiagen)	Whole specimen	0.548	Berry Genomics	Illumina NovaSeq150PE	0.9301	Upon request
AB71253520	RMCA	Arthropoda	Insecta	Diptera	Tephritidae	Dacinae	Ceratitis	rosa	2021	Mozambique	Ethanol; -20°C	8.6	100	0.86	Dneasy Blood & Tissue Kit (Qiagen)	Whole specimen	0.314	Berry Genomics	Illumina NovaSeq150PE	0.9042	Upon request
AB71250208	RMCA	Arthropoda	Insecta	Diptera	Tephritidae	Dacinae	Ceratitis	rosa	2021	Mozambique	Ethanol; -20°C	14.7	100	1.47	Dneasy Blood & Tissue Kit (Qiagen)	Whole specimen	0.578	Berry Genomics	Illumina NovaSeq150PE	0.90115	Upon request
AB71250207	RMCA	Arthropoda	Insecta	Diptera	Tephritidae	Dacinae	Ceratitis	rosa	2021	Mozambique	Ethanol; -20°C	9.53	100	0.953	Dneasy Blood & Tissue Kit (Qiagen)	Whole specimen	0.579	Berry Genomics	Illumina NovaSeq150PE	0.88265	Upon request
AB71250206	RMCA	Arthropoda	Insecta	Diptera	Tephritidae	Dacinae	Ceratitis	rosa	2021	Mozambique	Ethanol; -20°C	15.4	100	1.54	Dneasy Blood & Tissue Kit (Qiagen)	Whole specimen	0.655	Berry Genomics	Illumina NovaSeq150PE	0.9054	Upon request
AB71250205	RMCA	Arthropoda	Insecta	Diptera	Tephritidae	Dacinae	Ceratitis	rosa	2021	Mozambique	Ethanol; -20°C	9.47	100	0.947	Dneasy Blood & Tissue Kit (Qiagen)	Whole specimen	0.517	Berry Genomics	Illumina NovaSeq150PE	0.88185	Upon request
AB71250204	RMCA	Arthropoda	Insecta	Diptera	Tephritidae	Dacinae	Ceratitis	rosa	2021	Mozambique	Ethanol; -20°C	8.8	100	0.88	Dneasy Blood & Tissue Kit (Qiagen)	Whole specimen	0.575	Berry Genomics	Illumina NovaSeq150PE	0.90115	Upon request
AB71250203	RMCA	Arthropoda	Insecta	Diptera	Tephritidae	Dacinae	Ceratitis	rosa	2021	Mozambique	Ethanol; -20°C	9.07	100	0.907	Dneasy Blood & Tissue Kit (Qiagen)	Whole specimen	NaN	Berry Genomics	Illumina NovaSeq150PE	0.90805	Upon request
AB71250202	RMCA	Arthropoda	Insecta	Diptera	Tephritidae	Dacinae	Ceratitis	rosa	2021	Mozambique	Ethanol; -20°C	6.45	100	0.645	Dneasy Blood & Tissue Kit (Qiagen)	Whole specimen	0.678	NaN	NaN	NaN	NaN
AB71250201	RMCA	Arthropoda	Insecta	Diptera	Tephritidae	Dacinae	Ceratitis	rosa	2021	Mozambique	Ethanol; -20°C	14.6	100	1.46	Dneasy Blood & Tissue Kit (Qiagen)	Whole specimen	0.636	Berry Genomics	Illumina NovaSeq150PE	0.90345	Upon request
AB71250200	RMCA	Arthropoda	Insecta	Diptera	Tephritidae	Dacinae	Ceratitis	rosa	2021	Mozambique	Ethanol; -20°C	7.6	100	0.76	Dneasy Blood & Tissue Kit (Qiagen)	Whole specimen	NaN	NaN	NaN	NaN	NaN
AB71250199	RMCA	Arthropoda	Insecta	Diptera	Tephritidae	Dacinae	Ceratitis	rosa	2021	Mozambique	Ethanol; -20°C	11.5	100	1.15	Dneasy Blood & Tissue Kit (Qiagen)	Whole specimen	NaN	Berry Genomics	Illumina NovaSeq150PE	0.89685	Upon request
AB71250198	RMCA	Arthropoda	Insecta	Diptera	Tephritidae	Dacinae	Ceratitis	rosa	2021	Mozambique	Ethanol; -20°C	8.07	100	0.807	Dneasy Blood & Tissue Kit (Qiagen)	Whole specimen	0.585	NaN	NaN	NaN	NaN
AB71250197	RMCA	Arthropoda	Insecta	Diptera	Tephritidae	Dacinae	Ceratitis	rosa	2021	Mozambique	Ethanol; -20°C	15.4	100	1.54	Dneasy Blood & Tissue Kit (Qiagen)	Whole specimen	0.511	Berry Genomics	Illumina NovaSeq150PE	0.8971	Upon request
AB71250196	RMCA	Arthropoda	Insecta	Diptera	Tephritidae	Dacinae	Ceratitis	rosa	2021	Mozambique	Ethanol; -20°C	7.87	100	0.787	Dneasy Blood & Tissue Kit (Qiagen)	Whole specimen	0.634	NaN	NaN	NaN	NaN
AB71250195	RMCA	Arthropoda	Insecta	Diptera	Tephritidae	Dacinae	Ceratitis	rosa	2021	Mozambique	Ethanol; -20°C	14.8	100	1.48	Dneasy Blood & Tissue Kit (Qiagen)	Whole specimen	NaN	NaN	NaN	NaN	NaN
AB71250194	RMCA	Arthropoda	Insecta	Diptera	Tephritidae	Dacinae	Ceratitis	rosa	2021	Mozambique	Ethanol; -20°C	11.7	100	1.17	Dneasy Blood & Tissue Kit (Qiagen)	Whole specimen	0.765	NaN	NaN	NaN	NaN
AB71250193	RMCA	Arthropoda	Insecta	Diptera	Tephritidae	Dacinae	Ceratitis	rosa	2021	Mozambique	Ethanol; -20°C	10.1	100	1.01	Dneasy Blood & Tissue Kit (Qiagen)	Whole specimen	0.576	NaN	NaN	NaN	NaN
AB71250192	RMCA	Arthropoda	Insecta	Diptera	Tephritidae	Dacinae	Ceratitis	rosa	2021	Mozambique	Ethanol; -20°C	8.67	100	0.867	Dneasy Blood & Tissue Kit (Qiagen)	Whole specimen	NaN	NaN	NaN	NaN	NaN
AB71250191	RMCA	Arthropoda	Insecta	Diptera	Tephritidae	Dacinae	Ceratitis	rosa	2021	Mozambique	Ethanol; -20°C	12.9	100	1.29	Dneasy Blood & Tissue Kit (Qiagen)	Whole specimen	NaN	NaN	NaN	NaN	NaN
AB71250190	RMCA	Arthropoda	Insecta	Diptera	Tephritidae	Dacinae	Ceratitis	rosa	2021	Mozambique	Ethanol; -20°C	4.66	100	0.466	Dneasy Blood & Tissue Kit (Qiagen)	Whole specimen	0.465	NaN	NaN	NaN	NaN
AB71250189	RMCA	Arthropoda	Insecta	Diptera	Tephritidae	Dacinae	Ceratitis	rosa	2021	Mozambique	Ethanol; -20°C	12.3	100	1.23	Dneasy Blood & Tissue Kit (Qiagen)	Whole specimen	0.598	NaN	NaN	NaN	NaN
AB71250188	RMCA	Arthropoda	Insecta	Diptera	Tephritidae	Dacinae	Ceratitis	rosa	2021	Mozambique	Ethanol; -20°C	6.67	100	0.667	Dneasy Blood & Tissue Kit (Qiagen)	Whole specimen	NaN	NaN	NaN	NaN	NaN
AB71250187	RMCA	Arthropoda	Insecta	Diptera	Tephritidae	Dacinae	Ceratitis	rosa	2021	Mozambique	Ethanol; -20°C	6.73	100	0.673	Dneasy Blood & Tissue Kit (Qiagen)	Whole specimen	0.59	NaN	NaN	NaN	NaN
AB71250186	RMCA	Arthropoda	Insecta	Diptera	Tephritidae	Dacinae	Ceratitis	rosa	2021	Mozambique	Ethanol; -20°C	11.9	100	1.19	Dneasy Blood & Tissue Kit (Qiagen)	Whole specimen	0.604	NaN	NaN	NaN	NaN
AB71250185	RMCA	Arthropoda	Insecta	Diptera	Tephritidae	Dacinae	Ceratitis	rosa	2021	Mozambique	Ethanol; -20°C	12.1	100	1.21	Dneasy Blood & Tissue Kit (Qiagen)	Whole specimen	0.732	NaN	NaN	NaN	NaN
AB71250184	RMCA	Arthropoda	Insecta	Diptera	Tephritidae	Dacinae	Ceratitis	rosa	2021	Mozambique	Ethanol; -20°C	13.3	100	1.33	Dneasy Blood & Tissue Kit (Qiagen)	Whole specimen	0.56	NaN	NaN	NaN	NaN
AB71250183	RMCA	Arthropoda	Insecta	Diptera	Tephritidae	Dacinae	Ceratitis	rosa	2021	Mozambique	Ethanol; -20°C	9.53	100	0.953	Dneasy Blood & Tissue Kit (Qiagen)	Whole specimen	0.471	NaN	NaN	NaN	NaN
AB71250182	RMCA	Arthropoda	Insecta	Diptera	Tephritidae	Dacinae	Ceratitis	rosa	2021	Mozambique	Ethanol; -20°C	19.8	100	1.98	Dneasy Blood & Tissue Kit (Qiagen)	Whole specimen	0.679	Berry Genomics	Illumina NovaSeq150PE	0.9189	Upon request
AB71250181	RMCA	Arthropoda	Insecta	Diptera	Tephritidae	Dacinae	Ceratitis	rosa	2021	Mozambique	Ethanol; -20°C	12	100	1.2	Dneasy Blood & Tissue Kit (Qiagen)	Whole specimen	NaN	NaN	NaN	NaN	NaN
AB71250180	RMCA	Arthropoda	Insecta	Diptera	Tephritidae	Dacinae	Ceratitis	rosa	2021	Mozambique	Ethanol; -20°C	20.4	100	2.04	Dneasy Blood & Tissue Kit (Qiagen)	Whole specimen	0.482	Berry Genomics	Illumina NovaSeq150PE	0.89125	Upon request
AB71250179	RMCA	Arthropoda	Insecta	Diptera	Tephritidae	Dacinae	Ceratitis	rosa	2021	Mozambique	Ethanol; -20°C	15.8	100	1.58	Dneasy Blood & Tissue Kit (Qiagen)	Whole specimen	NaN	NaN	NaN	NaN	NaN
AB71250178	RMCA	Arthropoda	Insecta	Diptera	Tephritidae	Dacinae	Ceratitis	rosa	2021	Mozambique	Ethanol; -20°C	16.1	100	1.61	Dneasy Blood & Tissue Kit (Qiagen)	Whole specimen	0.519	Berry Genomics	Illumina NovaSeq150PE	0.861	Upon request
AB71250177	RMCA	Arthropoda	Insecta	Diptera	Tephritidae	Dacinae	Ceratitis	rosa	2021	Mozambique	Ethanol; -20°C	12.9	100	1.29	Dneasy Blood & Tissue Kit (Qiagen)	Whole specimen	NaN	NaN	NaN	NaN	NaN
AB71250176	RMCA	Arthropoda	Insecta	Diptera	Tephritidae	Dacinae	Ceratitis	rosa	2021	Mozambique	Ethanol; -20°C	9.6	100	0.96	Dneasy Blood & Tissue Kit (Qiagen)	Whole specimen	0.575	NaN	NaN	NaN	NaN
AB71250175	RMCA	Arthropoda	Insecta	Diptera	Tephritidae	Dacinae	Ceratitis	rosa	2021	Mozambique	Ethanol; -20°C	16.4	100	1.64	Dneasy Blood & Tissue Kit (Qiagen)	Whole specimen	NaN	Berry Genomics	Illumina NovaSeq150PE	0.9026	Upon request
AB71250174	RMCA	Arthropoda	Insecta	Diptera	Tephritidae	Dacinae	Ceratitis	rosa	2021	Mozambique	Ethanol; -20°C	9.6	100	0.96	Dneasy Blood & Tissue Kit (Qiagen)	Whole specimen	0.526	NaN	NaN	NaN	NaN
AB71250173	RMCA	Arthropoda	Insecta	Diptera	Tephritidae	Dacinae	Ceratitis	rosa	2021	Mozambique	Ethanol; -20°C	15.9	100	1.59	Dneasy Blood & Tissue Kit (Qiagen)	Whole specimen	0.525	Berry Genomics	Illumina NovaSeq150PE	0.89155	Upon request
AB71250172	RMCA	Arthropoda	Insecta	Diptera	Tephritidae	Dacinae	Ceratitis	rosa	2021	Mozambique	Ethanol; -20°C	11.3	100	1.13	Dneasy Blood & Tissue Kit (Qiagen)	Whole specimen	0.428	NaN	NaN	NaN	NaN
AB71250171	RMCA	Arthropoda	Insecta	Diptera	Tephritidae	Dacinae	Ceratitis	rosa	2021	Mozambique	Ethanol; -20°C	11.2	100	1.12	Dneasy Blood & Tissue Kit (Qiagen)	Whole specimen	0.529	NaN	NaN	NaN	NaN
AB71250170	RMCA	Arthropoda	Insecta	Diptera	Tephritidae	Dacinae	Ceratitis	rosa	2021	Mozambique	Ethanol; -20°C	13.3	100	1.33	Dneasy Blood & Tissue Kit (Qiagen)	Whole specimen	0.484	NaN	NaN	NaN	NaN
AB71250169	RMCA	Arthropoda	Insecta	Diptera	Tephritidae	Dacinae	Ceratitis	rosa	2021	Mozambique	Ethanol; -20°C	14.3	100	1.43	Dneasy Blood & Tissue Kit (Qiagen)	Whole specimen	0.648	NaN	NaN	NaN	NaN
AB71250168	RMCA	Arthropoda	Insecta	Diptera	Tephritidae	Dacinae	Ceratitis	rosa	2022	Mozambique	Ethanol; -20°C	6.01	100	0.601	Dneasy Blood & Tissue Kit (Qiagen)	Whole specimen	0.615	Berry Genomics	Illumina NovaSeq150PE	0.90015	Upon request
AB71250167	RMCA	Arthropoda	Insecta	Diptera	Tephritidae	Dacinae	Ceratitis	rosa	2022	Mozambique	Ethanol; -20°C	7.07	100	0.707	Dneasy Blood & Tissue Kit (Qiagen)	Whole specimen	NaN	Berry Genomics	Illumina NovaSeq150PE	0.90125	Upon request
AB71250166	RMCA	Arthropoda	Insecta	Diptera	Tephritidae	Dacinae	Ceratitis	rosa	2022	Mozambique	Ethanol; -20°C	3.89	100	0.389	Dneasy Blood & Tissue Kit (Qiagen)	Whole specimen	0.769	Berry Genomics	Illumina NovaSeq150PE	0.9152	Upon request
AB71250165	RMCA	Arthropoda	Insecta	Diptera	Tephritidae	Dacinae	Ceratitis	rosa	2022	Mozambique	Ethanol; -20°C	2.04	100	0.204	Dneasy Blood & Tissue Kit (Qiagen)	Body without legs and head	0.587	Berry Genomics	Illumina NovaSeq150PE	0.9221	Upon request
AB71250164	RMCA	Arthropoda	Insecta	Diptera	Tephritidae	Dacinae	Ceratitis	rosa	2022	Mozambique	Ethanol; -20°C	2.39	100	0.239	Dneasy Blood & Tissue Kit (Qiagen)	Whole specimen	NaN	Berry Genomics	Illumina NovaSeq150PE	0.9009	Upon request
AB71250163	RMCA	Arthropoda	Insecta	Diptera	Tephritidae	Dacinae	Ceratitis	rosa	2022	Mozambique	Ethanol; -20°C	3.22	100	0.322	Dneasy Blood & Tissue Kit (Qiagen)	Whole specimen	NaN	Berry Genomics	Illumina NovaSeq150PE	0.90275	Upon request
AB71250162	RMCA	Arthropoda	Insecta	Diptera	Tephritidae	Dacinae	Ceratitis	rosa	2022	Mozambique	Ethanol; -20°C	5.3	100	0.53	Dneasy Blood & Tissue Kit (Qiagen)	Whole specimen	NaN	Berry Genomics	Illumina NovaSeq150PE	0.894	Upon request
AB71250161	RMCA	Arthropoda	Insecta	Diptera	Tephritidae	Dacinae	Ceratitis	rosa	2022	Mozambique	Ethanol; -20°C	6.45	100	0.645	Dneasy Blood & Tissue Kit (Qiagen)	Whole specimen	0.79	Berry Genomics	Illumina NovaSeq150PE	0.89995	Upon request
AB71253369	RMCA	Arthropoda	Insecta	Diptera	Tephritidae	Dacinae	Ceratitis	rosa	2022	Mozambique	Ethanol; -20°C	1.79	100	0.179	Dneasy Blood & Tissue Kit (Qiagen)	Whole specimen	0.604	Berry Genomics	Illumina NovaSeq150PE	0.90005	Upon request
AB71253330	RMCA	Arthropoda	Insecta	Diptera	Tephritidae	Dacinae	Ceratitis	rosa	2022	Mozambique	Ethanol; -20°C	1.09	100	0.109	Dneasy Blood & Tissue Kit (Qiagen)	Whole specimen	NaN	Berry Genomics	Illumina NovaSeq150PE	0.90605	Upon request
AB71253331	RMCA	Arthropoda	Insecta	Diptera	Tephritidae	Dacinae	Ceratitis	rosa	2022	Mozambique	Ethanol; -20°C	1.51	100	0.151	Dneasy Blood & Tissue Kit (Qiagen)	Whole specimen	NaN	Berry Genomics	Illumina NovaSeq150PE	0.90335	Upon request
AB71253332	RMCA	Arthropoda	Insecta	Diptera	Tephritidae	Dacinae	Ceratitis	rosa	2022	Mozambique	Ethanol; -20°C	2.03	100	0.203	Dneasy Blood & Tissue Kit (Qiagen)	Whole specimen	NaN	Berry Genomics	Illumina NovaSeq150PE	0.91395	Upon request
AB71253333	RMCA	Arthropoda	Insecta	Diptera	Tephritidae	Dacinae	Ceratitis	rosa	2022	Mozambique	Ethanol; -20°C	3.01	100	0.301	Dneasy Blood & Tissue Kit (Qiagen)	Whole specimen	0.791	Berry Genomics	Illumina NovaSeq150PE	0.90005	Upon request
AB71253334	RMCA	Arthropoda	Insecta	Diptera	Tephritidae	Dacinae	Ceratitis	rosa	2022	Mozambique	Ethanol; -20°C	2.03	100	0.203	Dneasy Blood & Tissue Kit (Qiagen)	Whole specimen	0.763	Berry Genomics	Illumina NovaSeq150PE	0.9021	Upon request
AB71253335	RMCA	Arthropoda	Insecta	Diptera	Tephritidae	Dacinae	Ceratitis	rosa	2022	Mozambique	Ethanol; -20°C	0.893	100	0.0893	Dneasy Blood & Tissue Kit (Qiagen)	Whole specimen	NaN	Berry Genomics	Illumina NovaSeq150PE	0.8976	Upon request
AB71253336	RMCA	Arthropoda	Insecta	Diptera	Tephritidae	Dacinae	Ceratitis	rosa	2022	Mozambique	Ethanol; -20°C	2.37	100	0.237	Dneasy Blood & Tissue Kit (Qiagen)	Whole specimen	0.637	Berry Genomics	Illumina NovaSeq150PE	0.9073	Upon request
AB71253337	RMCA	Arthropoda	Insecta	Diptera	Tephritidae	Dacinae	Ceratitis	rosa	2022	Mozambique	Ethanol; -20°C	3.74	100	0.374	Dneasy Blood & Tissue Kit (Qiagen)	Whole specimen	0.541	Berry Genomics	Illumina NovaSeq150PE	0.9086	Upon request
AB71253338	RMCA	Arthropoda	Insecta	Diptera	Tephritidae	Dacinae	Ceratitis	rosa	2022	Mozambique	Ethanol; -20°C	2.01	100	0.201	Dneasy Blood & Tissue Kit (Qiagen)	Whole specimen	0.667	Berry Genomics	Illumina NovaSeq150PE	0.90275	Upon request
AB71253339	RMCA	Arthropoda	Insecta	Diptera	Tephritidae	Dacinae	Ceratitis	quilicii	2021	Mozambique	Ethanol; -20°C	0.479	100	0.0479	Dneasy Blood & Tissue Kit (Qiagen)	Whole specimen	0.468	Berry Genomics	Illumina NovaSeq150PE	0.9126	Upon request
AB71253340	RMCA	Arthropoda	Insecta	Diptera	Tephritidae	Dacinae	Ceratitis	quilicii	2021	Mozambique	Ethanol; -20°C	1.43	100	0.143	Dneasy Blood & Tissue Kit (Qiagen)	Whole specimen	0.957	Berry Genomics	Illumina NovaSeq150PE	0.9002	Upon request
AB71253341	RMCA	Arthropoda	Insecta	Diptera	Tephritidae	Dacinae	Ceratitis	quilicii	2021	Mozambique	Ethanol; -20°C	0.43	100	0.043	Dneasy Blood & Tissue Kit (Qiagen)	Whole specimen	0.79	Berry Genomics	Illumina NovaSeq150PE	0.9147	Upon request
AB71253342	RMCA	Arthropoda	Insecta	Diptera	Tephritidae	Dacinae	Ceratitis	quilicii	2021	Mozambique	Ethanol; -20°C	3.59	100	0.359	Dneasy Blood & Tissue Kit (Qiagen)	Whole specimen	1	Berry Genomics	Illumina NovaSeq150PE	0.90685	Upon request
AB71253343	RMCA	Arthropoda	Insecta	Diptera	Tephritidae	Dacinae	Ceratitis	quilicii	2021	Mozambique	Ethanol; -20°C	1.68	100	0.168	Dneasy Blood & Tissue Kit (Qiagen)	Whole specimen	0.861	Berry Genomics	Illumina NovaSeq150PE	0.8967	Upon request
AB71253344	RMCA	Arthropoda	Insecta	Diptera	Tephritidae	Dacinae	Ceratitis	quilicii	2021	Mozambique	Ethanol; -20°C	0.933	100	0.0933	Dneasy Blood & Tissue Kit (Qiagen)	Whole specimen	NaN	Berry Genomics	Illumina NovaSeq150PE	0.91365	Upon request
AB71253345	RMCA	Arthropoda	Insecta	Diptera	Tephritidae	Dacinae	Ceratitis	quilicii	2021	Mozambique	Ethanol; -20°C	1.07	100	0.107	Dneasy Blood & Tissue Kit (Qiagen)	Whole specimen	0.804	Berry Genomics	Illumina NovaSeq150PE	0.9058	Upon request
AB71253346	RMCA	Arthropoda	Insecta	Diptera	Tephritidae	Dacinae	Ceratitis	quilicii	2021	Mozambique	Ethanol; -20°C	0.693	100	0.0693	Dneasy Blood & Tissue Kit (Qiagen)	Whole specimen	0.885	Berry Genomics	Illumina NovaSeq150PE	0.9107	Upon request
AB71253347	RMCA	Arthropoda	Insecta	Diptera	Tephritidae	Dacinae	Ceratitis	quilicii	2021	Mozambique	Ethanol; -20°C	1.53	100	0.153	Dneasy Blood & Tissue Kit (Qiagen)	Whole specimen	0.951	Berry Genomics	Illumina NovaSeq150PE	0.9222	Upon request
AB71253348	RMCA	Arthropoda	Insecta	Diptera	Tephritidae	Dacinae	Ceratitis	quilicii	2021	Mozambique	Ethanol; -20°C	1.01	100	0.101	Dneasy Blood & Tissue Kit (Qiagen)	Whole specimen	0.913	Berry Genomics	Illumina NovaSeq150PE	0.91005	Upon request
AB71253349	RMCA	Arthropoda	Insecta	Diptera	Tephritidae	Dacinae	Ceratitis	quilicii	2021	Mozambique	Ethanol; -20°C	0.651	100	0.0651	Dneasy Blood & Tissue Kit (Qiagen)	Whole specimen	0.848	Berry Genomics	Illumina NovaSeq150PE	0.91075	Upon request
AB71253350	RMCA	Arthropoda	Insecta	Diptera	Tephritidae	Dacinae	Ceratitis	quilicii	2021	Mozambique	Ethanol; -20°C	0.84	100	0.084	Dneasy Blood & Tissue Kit (Qiagen)	Whole specimen	0.835	Berry Genomics	Illumina NovaSeq150PE	0.91425	Upon request
AB71253351	RMCA	Arthropoda	Insecta	Diptera	Tephritidae	Dacinae	Ceratitis	rosa	2021	Mozambique	Ethanol; -20°C	0.827	100	0.0827	Dneasy Blood & Tissue Kit (Qiagen)	Whole specimen	NaN	Berry Genomics	Illumina NovaSeq150PE	0.8823	Upon request
AB71253352	RMCA	Arthropoda	Insecta	Diptera	Tephritidae	Dacinae	Ceratitis	rosa	2021	Mozambique	Ethanol; -20°C	1.31	100	0.131	Dneasy Blood & Tissue Kit (Qiagen)	Whole specimen	0.777	Berry Genomics	Illumina NovaSeq150PE	0.91055	Upon request
AB71253353	RMCA	Arthropoda	Insecta	Diptera	Tephritidae	Dacinae	Ceratitis	rosa	2021	Mozambique	Ethanol; -20°C	0.626	100	0.0626	Dneasy Blood & Tissue Kit (Qiagen)	Whole specimen	1	Berry Genomics	Illumina NovaSeq150PE	0.9019	Upon request
AB71253354	RMCA	Arthropoda	Insecta	Diptera	Tephritidae	Dacinae	Ceratitis	rosa	2021	Mozambique	Ethanol; -20°C	1.43	100	0.143	Dneasy Blood & Tissue Kit (Qiagen)	Whole specimen	0.775	Berry Genomics	Illumina NovaSeq150PE	0.90535	Upon request
AB71253355	RMCA	Arthropoda	Insecta	Diptera	Tephritidae	Dacinae	Ceratitis	rosa	2021	Mozambique	Ethanol; -20°C	1.17	100	0.117	Dneasy Blood & Tissue Kit (Qiagen)	Whole specimen	1	Berry Genomics	Illumina NovaSeq150PE	0.92545	Upon request
AB71253356	RMCA	Arthropoda	Insecta	Diptera	Tephritidae	Dacinae	Ceratitis	rosa	2021	Mozambique	Ethanol; -20°C	0.303	100	0.0303	Dneasy Blood & Tissue Kit (Qiagen)	Whole specimen	NaN	Berry Genomics	Illumina NovaSeq150PE	0.9077	Upon request
AB71253357	RMCA	Arthropoda	Insecta	Diptera	Tephritidae	Dacinae	Ceratitis	rosa	2021	Mozambique	Ethanol; -20°C	0.222	100	0.0222	Dneasy Blood & Tissue Kit (Qiagen)	Whole specimen	NaN	Berry Genomics	Illumina NovaSeq150PE	0.9066	Upon request
AB71253358	RMCA	Arthropoda	Insecta	Diptera	Tephritidae	Dacinae	Ceratitis	rosa	2021	Mozambique	Ethanol; -20°C	0.547	100	0.0547	Dneasy Blood & Tissue Kit (Qiagen)	Whole specimen	0.845	Berry Genomics	Illumina NovaSeq150PE	0.91345	Upon request
AB71253359	RMCA	Arthropoda	Insecta	Diptera	Tephritidae	Dacinae	Ceratitis	rosa	2021	Mozambique	Ethanol; -20°C	0.226	100	0.0226	Dneasy Blood & Tissue Kit (Qiagen)	Whole specimen	NaN	Berry Genomics	Illumina NovaSeq150PE	0.90985	Upon request
AB71253360	RMCA	Arthropoda	Insecta	Diptera	Tephritidae	Dacinae	Ceratitis	rosa	2021	Mozambique	Ethanol; -20°C	0.531	100	0.0531	Dneasy Blood & Tissue Kit (Qiagen)	Whole specimen	0.963	Berry Genomics	Illumina NovaSeq150PE	0.91285	Upon request
AB71253361	RMCA	Arthropoda	Insecta	Diptera	Tephritidae	Dacinae	Ceratitis	rosa	2021	Mozambique	Ethanol; -20°C	0.953	100	0.0953	Dneasy Blood & Tissue Kit (Qiagen)	Whole specimen	0.85	Berry Genomics	Illumina NovaSeq150PE	0.92135	Upon request
AB71253362	RMCA	Arthropoda	Insecta	Diptera	Tephritidae	Dacinae	Ceratitis	rosa	2021	Mozambique	Ethanol; -20°C	0.227	100	0.0227	Dneasy Blood & Tissue Kit (Qiagen)	Whole specimen	NaN	Berry Genomics	Illumina NovaSeq150PE	0.90145	Upon request
AB71253363	RMCA	Arthropoda	Insecta	Diptera	Tephritidae	Dacinae	Ceratitis	quilicii	2021	South Africa	Ethanol; -20°C	29.8	100	2.98	Dneasy Blood & Tissue Kit (Qiagen)	Whole specimen	0.419	Berry Genomics	Illumina NovaSeq150PE	0.89085	Upon request
AB71253364	RMCA	Arthropoda	Insecta	Diptera	Tephritidae	Dacinae	Ceratitis	quilicii	2021	South Africa	Ethanol; -20°C	35.3	100	3.53	Dneasy Blood & Tissue Kit (Qiagen)	Whole specimen	0.41	Berry Genomics	Illumina NovaSeq150PE	0.8887	Upon request
AB71253365	RMCA	Arthropoda	Insecta	Diptera	Tephritidae	Dacinae	Ceratitis	quilicii	2021	South Africa	Ethanol; -20°C	36.7	100	3.67	Dneasy Blood & Tissue Kit (Qiagen)	Whole specimen	0.392	Berry Genomics	Illumina NovaSeq150PE	0.9102	Upon request
AB71253366	RMCA	Arthropoda	Insecta	Diptera	Tephritidae	Dacinae	Ceratitis	quilicii	2021	South Africa	Ethanol; -20°C	17.1	100	1.71	Dneasy Blood & Tissue Kit (Qiagen)	Whole specimen	0.548	Berry Genomics	Illumina NovaSeq150PE	0.9138	Upon request
AB71253367	RMCA	Arthropoda	Insecta	Diptera	Tephritidae	Dacinae	Ceratitis	quilicii	2021	South Africa	Ethanol; -20°C	35.3	100	3.53	Dneasy Blood & Tissue Kit (Qiagen)	Whole specimen	0.457	Berry Genomics	Illumina NovaSeq150PE	0.90365	Upon request
AB71253368	RMCA	Arthropoda	Insecta	Diptera	Tephritidae	Dacinae	Ceratitis	quilicii	2021	South Africa	Ethanol; -20°C	38.7	100	3.87	Dneasy Blood & Tissue Kit (Qiagen)	Whole specimen	0.55	Berry Genomics	Illumina NovaSeq150PE	0.90605	Upon request
AB71253329	RMCA	Arthropoda	Insecta	Diptera	Tephritidae	Dacinae	Ceratitis	quilicii	2021	South Africa	Ethanol; -20°C	36.7	100	3.67	Dneasy Blood & Tissue Kit (Qiagen)	Whole specimen	0.615	Berry Genomics	Illumina NovaSeq150PE	0.9045	Upon request
AB71253370	RMCA	Arthropoda	Insecta	Diptera	Tephritidae	Dacinae	Ceratitis	quilicii	2021	South Africa	Ethanol; -20°C	37.3	100	3.73	Dneasy Blood & Tissue Kit (Qiagen)	Whole specimen	0.505	Berry Genomics	Illumina NovaSeq150PE	0.90325	Upon request
AB71253371	RMCA	Arthropoda	Insecta	Diptera	Tephritidae	Dacinae	Ceratitis	quilicii	2021	South Africa	Ethanol; -20°C	30.5	100	3.05	Dneasy Blood & Tissue Kit (Qiagen)	Whole specimen	0.49	Berry Genomics	Illumina NovaSeq150PE	0.90845	Upon request
AB71253372	RMCA	Arthropoda	Insecta	Diptera	Tephritidae	Dacinae	Ceratitis	quilicii	2021	South Africa	Ethanol; -20°C	30.5	100	3.05	Dneasy Blood & Tissue Kit (Qiagen)	Whole specimen	0.619	Berry Genomics	Illumina NovaSeq150PE	0.9125	Upon request
AB71253373	RMCA	Arthropoda	Insecta	Diptera	Tephritidae	Dacinae	Ceratitis	quilicii	2021	South Africa	Ethanol; -20°C	27.9	100	2.79	Dneasy Blood & Tissue Kit (Qiagen)	Whole specimen	0.774	Berry Genomics	Illumina NovaSeq150PE	0.90485	Upon request
AB71253374	RMCA	Arthropoda	Insecta	Diptera	Tephritidae	Dacinae	Ceratitis	quilicii	2021	South Africa	Ethanol; -20°C	27.7	100	2.77	Dneasy Blood & Tissue Kit (Qiagen)	Whole specimen	0.552	Berry Genomics	Illumina NovaSeq150PE	0.9061	Upon request
AB71253375	RMCA	Arthropoda	Insecta	Diptera	Tephritidae	Dacinae	Ceratitis	quilicii	2021	South Africa	Ethanol; -20°C	22	100	2.2	Dneasy Blood & Tissue Kit (Qiagen)	Whole specimen	0.525	Berry Genomics	Illumina NovaSeq150PE	0.9087	Upon request
AB71253376	RMCA	Arthropoda	Insecta	Diptera	Tephritidae	Dacinae	Ceratitis	quilicii	2021	South Africa	Ethanol; -20°C	0.61	100	0.061	Dneasy Blood & Tissue Kit (Qiagen)	Whole specimen	0.538	NaN	NaN	NaN	NaN
AB72059327	RMCA	Arthropoda	Insecta	Diptera	Tephritidae	Dacinae	Ceratitis	quilicii	2021	South Africa	Ethanol; -20°C	19.5	100	1.95	Dneasy Blood & Tissue Kit (Qiagen)	Whole specimen	0.554	Berry Genomics	Illumina NovaSeq150PE	0.9079	Upon request
AB72059326	RMCA	Arthropoda	Insecta	Diptera	Tephritidae	Dacinae	Ceratitis	quilicii	2021	South Africa	Ethanol; -20°C	27.7	100	2.77	Dneasy Blood & Tissue Kit (Qiagen)	Whole specimen	0.515	Berry Genomics	Illumina NovaSeq150PE	0.90475	Upon request
AB72059325	RMCA	Arthropoda	Insecta	Diptera	Tephritidae	Dacinae	Ceratitis	quilicii	2021	South Africa	Ethanol; -20°C	30.1	100	3.01	Dneasy Blood & Tissue Kit (Qiagen)	Whole specimen	0.54	Berry Genomics	Illumina NovaSeq150PE	0.90275	Upon request
AB72059324	RMCA	Arthropoda	Insecta	Diptera	Tephritidae	Dacinae	Ceratitis	quilicii	2021	South Africa	Ethanol; -20°C	3.45	100	0.345	Dneasy Blood & Tissue Kit (Qiagen)	Whole specimen	0.993	Berry Genomics	Illumina NovaSeq150PE	0.88995	Upon request
AB72059323	RMCA	Arthropoda	Insecta	Diptera	Tephritidae	Dacinae	Ceratitis	quilicii	2021	South Africa	Ethanol; -20°C	18.3	100	1.83	Dneasy Blood & Tissue Kit (Qiagen)	Whole specimen	0.457	Berry Genomics	Illumina NovaSeq150PE	0.9016	Upon request
AB72059322	RMCA	Arthropoda	Insecta	Diptera	Tephritidae	Dacinae	Ceratitis	quilicii	2021	South Africa	Ethanol; -20°C	13.3	100	1.33	Dneasy Blood & Tissue Kit (Qiagen)	Whole specimen	0.456	Berry Genomics	Illumina NovaSeq150PE	0.9082	Upon request
AB72059321	RMCA	Arthropoda	Insecta	Diptera	Tephritidae	Dacinae	Ceratitis	rosa	2021	South Africa	Ethanol; -20°C	16.9	100	1.69	Dneasy Blood & Tissue Kit (Qiagen)	Whole specimen	0.644	Berry Genomics	Illumina NovaSeq150PE	0.8885	Upon request
AB72059320	RMCA	Arthropoda	Insecta	Diptera	Tephritidae	Dacinae	Ceratitis	rosa	2021	South Africa	Ethanol; -20°C	28.2	100	2.82	Dneasy Blood & Tissue Kit (Qiagen)	Whole specimen	0.41	Berry Genomics	Illumina NovaSeq150PE	0.90565	Upon request
AB72059319	RMCA	Arthropoda	Insecta	Diptera	Tephritidae	Dacinae	Ceratitis	rosa	2021	South Africa	Ethanol; -20°C	21.5	100	2.15	Dneasy Blood & Tissue Kit (Qiagen)	Whole specimen	0.379	Berry Genomics	Illumina NovaSeq150PE	0.90895	Upon request
AB72059318	RMCA	Arthropoda	Insecta	Diptera	Tephritidae	Dacinae	Ceratitis	rosa	2021	South Africa	Ethanol; -20°C	17.1	100	1.71	Dneasy Blood & Tissue Kit (Qiagen)	Whole specimen	0.506	Berry Genomics	Illumina NovaSeq150PE	0.90395	Upon request
AB72059317	RMCA	Arthropoda	Insecta	Diptera	Tephritidae	Dacinae	Ceratitis	rosa	2021	South Africa	Ethanol; -20°C	17.2	100	1.72	Dneasy Blood & Tissue Kit (Qiagen)	Whole specimen	0.488	Berry Genomics	Illumina NovaSeq150PE	0.9022	Upon request
AB72059316	RMCA	Arthropoda	Insecta	Diptera	Tephritidae	Dacinae	Ceratitis	rosa	2021	South Africa	Ethanol; -20°C	32.6	100	3.26	Dneasy Blood & Tissue Kit (Qiagen)	Whole specimen	0.535	Berry Genomics	Illumina NovaSeq150PE	0.90105	Upon request
AB72059315	RMCA	Arthropoda	Insecta	Diptera	Tephritidae	Dacinae	Ceratitis	rosa	2021	South Africa	Ethanol; -20°C	18.8	100	1.88	Dneasy Blood & Tissue Kit (Qiagen)	Whole specimen	0.348	Berry Genomics	Illumina NovaSeq150PE	0.9012	Upon request
AB72059314	RMCA	Arthropoda	Insecta	Diptera	Tephritidae	Dacinae	Ceratitis	rosa	2021	South Africa	Ethanol; -20°C	42.3	100	4.23	Dneasy Blood & Tissue Kit (Qiagen)	Whole specimen	0.369	Berry Genomics	Illumina NovaSeq150PE	0.90885	Upon request
AB72059313	RMCA	Arthropoda	Insecta	Diptera	Tephritidae	Dacinae	Ceratitis	rosa	2021	South Africa	Ethanol; -20°C	38	100	3.8	Dneasy Blood & Tissue Kit (Qiagen)	Whole specimen	0.494	Berry Genomics	Illumina NovaSeq150PE	0.90885	Upon request
AB72059312	RMCA	Arthropoda	Insecta	Diptera	Tephritidae	Dacinae	Ceratitis	rosa	2021	South Africa	Ethanol; -20°C	33.3	100	3.33	Dneasy Blood & Tissue Kit (Qiagen)	Whole specimen	0.453	Berry Genomics	Illumina NovaSeq150PE	0.89805	Upon request
AB72059311	RMCA	Arthropoda	Insecta	Diptera	Tephritidae	Dacinae	Ceratitis	rosa	2021	South Africa	Ethanol; -20°C	37.3	100	3.73	Dneasy Blood & Tissue Kit (Qiagen)	Whole specimen	0.461	Berry Genomics	Illumina NovaSeq150PE	0.90015	Upon request
AB72059310	RMCA	Arthropoda	Insecta	Diptera	Tephritidae	Dacinae	Ceratitis	rosa	2021	South Africa	Ethanol; -20°C	35.3	100	3.53	Dneasy Blood & Tissue Kit (Qiagen)	Whole specimen	0.459	Berry Genomics	Illumina NovaSeq150PE	0.90535	Upon request
AB72059309	RMCA	Arthropoda	Insecta	Diptera	Tephritidae	Dacinae	Ceratitis	rosa	2021	South Africa	Ethanol; -20°C	40	100	4	Dneasy Blood & Tissue Kit (Qiagen)	Whole specimen	0.541	Berry Genomics	Illumina NovaSeq150PE	0.89775	Upon request
AB72059308	RMCA	Arthropoda	Insecta	Diptera	Tephritidae	Dacinae	Ceratitis	rosa	2021	South Africa	Ethanol; -20°C	50.2	100	5.02	Dneasy Blood & Tissue Kit (Qiagen)	Whole specimen	0.479	Berry Genomics	Illumina NovaSeq150PE	0.89095	Upon request
AB72059307	RMCA	Arthropoda	Insecta	Diptera	Tephritidae	Dacinae	Ceratitis	rosa	2021	South Africa	Ethanol; -20°C	38.7	100	3.87	Dneasy Blood & Tissue Kit (Qiagen)	Whole specimen	0.574	Berry Genomics	Illumina NovaSeq150PE	0.8954	Upon request
AB72059306	RMCA	Arthropoda	Insecta	Diptera	Tephritidae	Dacinae	Ceratitis	rosa	2021	South Africa	Ethanol; -20°C	40	100	4	Dneasy Blood & Tissue Kit (Qiagen)	Whole specimen	0.56	Berry Genomics	Illumina NovaSeq150PE	0.92065	Upon request
AB72059305	RMCA	Arthropoda	Insecta	Diptera	Tephritidae	Dacinae	Ceratitis	rosa	2021	South Africa	Ethanol; -20°C	52.6	100	5.26	Dneasy Blood & Tissue Kit (Qiagen)	Whole specimen	0.537	Berry Genomics	Illumina NovaSeq150PE	0.91775	Upon request
AB72059304	RMCA	Arthropoda	Insecta	Diptera	Tephritidae	Dacinae	Ceratitis	rosa	2021	South Africa	Ethanol; -20°C	32.3	100	3.23	Dneasy Blood & Tissue Kit (Qiagen)	Whole specimen	0.366	Berry Genomics	Illumina NovaSeq150PE	0.91955	Upon request
AB72059303	RMCA	Arthropoda	Insecta	Diptera	Tephritidae	Dacinae	Ceratitis	quilicii	2021	South Africa	Ethanol; -20°C	23.7	100	2.37	Dneasy Blood & Tissue Kit (Qiagen)	Whole specimen	0.433	Berry Genomics	Illumina NovaSeq150PE	0.922	Upon request
AB72059302	RMCA	Arthropoda	Insecta	Diptera	Tephritidae	Dacinae	Ceratitis	quilicii	2021	South Africa	Ethanol; -20°C	25.9	100	2.59	Dneasy Blood & Tissue Kit (Qiagen)	Whole specimen	0.425	Berry Genomics	Illumina NovaSeq150PE	0.90775	Upon request
AB72059301	RMCA	Arthropoda	Insecta	Diptera	Tephritidae	Dacinae	Ceratitis	quilicii	2021	South Africa	Ethanol; -20°C	29.1	100	2.91	Dneasy Blood & Tissue Kit (Qiagen)	Whole specimen	0.438	Berry Genomics	Illumina NovaSeq150PE	0.9097	Upon request
AB72059300	RMCA	Arthropoda	Insecta	Diptera	Tephritidae	Dacinae	Ceratitis	quilicii	2021	South Africa	Ethanol; -20°C	23.1	100	2.31	Dneasy Blood & Tissue Kit (Qiagen)	Whole specimen	0.491	Berry Genomics	Illumina NovaSeq150PE	0.9252	Upon request
AB72059299	RMCA	Arthropoda	Insecta	Diptera	Tephritidae	Dacinae	Ceratitis	quilicii	2021	South Africa	Ethanol; -20°C	31.4	100	3.14	Dneasy Blood & Tissue Kit (Qiagen)	Whole specimen	0.457	Berry Genomics	Illumina NovaSeq150PE	0.9085	Upon request
AB72059298	RMCA	Arthropoda	Insecta	Diptera	Tephritidae	Dacinae	Ceratitis	quilicii	2021	South Africa	Ethanol; -20°C	31.9	100	3.19	Dneasy Blood & Tissue Kit (Qiagen)	Whole specimen	0.411	Berry Genomics	Illumina NovaSeq150PE	0.912	Upon request
AB72059297	RMCA	Arthropoda	Insecta	Diptera	Tephritidae	Dacinae	Ceratitis	quilicii	2021	South Africa	Ethanol; -20°C	31	100	3.1	Dneasy Blood & Tissue Kit (Qiagen)	Whole specimen	0.449	Berry Genomics	Illumina NovaSeq150PE	0.92495	Upon request
AB72059296	RMCA	Arthropoda	Insecta	Diptera	Tephritidae	Dacinae	Ceratitis	quilicii	2021	South Africa	Ethanol; -20°C	24.2	100	2.42	Dneasy Blood & Tissue Kit (Qiagen)	Whole specimen	0.451	Berry Genomics	Illumina NovaSeq150PE	0.9221	Upon request
AB72059295	RMCA	Arthropoda	Insecta	Diptera	Tephritidae	Dacinae	Ceratitis	quilicii	2021	South Africa	Ethanol; -20°C	28.5	100	2.85	Dneasy Blood & Tissue Kit (Qiagen)	Whole specimen	0.401	Berry Genomics	Illumina NovaSeq150PE	0.91705	Upon request
AB72059294	RMCA	Arthropoda	Insecta	Diptera	Tephritidae	Dacinae	Ceratitis	quilicii	2021	South Africa	Ethanol; -20°C	6.29	100	0.629	Dneasy Blood & Tissue Kit (Qiagen)	Whole specimen	0.856	Berry Genomics	Illumina NovaSeq150PE	0.9257	Upon request
AB72059293	RMCA	Arthropoda	Insecta	Diptera	Tephritidae	Dacinae	Ceratitis	quilicii	2021	South Africa	Ethanol; -20°C	22.5	100	2.25	Dneasy Blood & Tissue Kit (Qiagen)	Whole specimen	0.472	Berry Genomics	Illumina NovaSeq150PE	0.92445	Upon request
AB72059292	RMCA	Arthropoda	Insecta	Diptera	Tephritidae	Dacinae	Ceratitis	quilicii	2021	South Africa	Ethanol; -20°C	23.9	100	2.39	Dneasy Blood & Tissue Kit (Qiagen)	Whole specimen	0.427	Berry Genomics	Illumina NovaSeq150PE	0.9006	Upon request
AB72059291	RMCA	Arthropoda	Insecta	Diptera	Tephritidae	Dacinae	Ceratitis	rosa	2021	South Africa	Ethanol; -20°C	11.5	100	1.15	Dneasy Blood & Tissue Kit (Qiagen)	Whole specimen	0.782	Berry Genomics	Illumina NovaSeq150PE	0.92505	Upon request
AB72059290	RMCA	Arthropoda	Insecta	Diptera	Tephritidae	Dacinae	Ceratitis	rosa	2021	South Africa	Ethanol; -20°C	26.7	100	2.67	Dneasy Blood & Tissue Kit (Qiagen)	Whole specimen	0.559	Berry Genomics	Illumina NovaSeq150PE	0.90095	Upon request
AB72059289	RMCA	Arthropoda	Insecta	Diptera	Tephritidae	Dacinae	Ceratitis	rosa	2021	South Africa	Ethanol; -20°C	22.7	100	2.27	Dneasy Blood & Tissue Kit (Qiagen)	Whole specimen	0.487	Berry Genomics	Illumina NovaSeq150PE	0.9192	Upon request
AB72059288	RMCA	Arthropoda	Insecta	Diptera	Tephritidae	Dacinae	Ceratitis	quilicii	2021	South Africa	Ethanol; -20°C	24.3	100	2.43	Dneasy Blood & Tissue Kit (Qiagen)	Whole specimen	0.305	Berry Genomics	Illumina NovaSeq150PE	0.9272	Upon request
AB72059287	RMCA	Arthropoda	Insecta	Diptera	Tephritidae	Dacinae	Ceratitis	quilicii	2021	South Africa	Ethanol; -20°C	31.1	100	3.11	Dneasy Blood & Tissue Kit (Qiagen)	Whole specimen	0.575	Berry Genomics	Illumina NovaSeq150PE	0.9161	Upon request
AB72059286	RMCA	Arthropoda	Insecta	Diptera	Tephritidae	Dacinae	Ceratitis	quilicii	2021	South Africa	Ethanol; -20°C	2.19	100	0.219	Dneasy Blood & Tissue Kit (Qiagen)	Whole specimen	0.912	Berry Genomics	Illumina NovaSeq150PE	0.91405	Upon request
AB72059285	RMCA	Arthropoda	Insecta	Diptera	Tephritidae	Dacinae	Ceratitis	quilicii	2021	South Africa	Ethanol; -20°C	25	100	2.5	Dneasy Blood & Tissue Kit (Qiagen)	Whole specimen	0.615	Berry Genomics	Illumina NovaSeq150PE	0.92065	Upon request
AB72059284	RMCA	Arthropoda	Insecta	Diptera	Tephritidae	Dacinae	Ceratitis	quilicii	2021	South Africa	Ethanol; -20°C	27	100	2.7	Dneasy Blood & Tissue Kit (Qiagen)	Whole specimen	0.46	Berry Genomics	Illumina NovaSeq150PE	0.9185	Upon request
AB72059283	RMCA	Arthropoda	Insecta	Diptera	Tephritidae	Dacinae	Ceratitis	quilicii	2021	South Africa	Ethanol; -20°C	34.7	100	3.47	Dneasy Blood & Tissue Kit (Qiagen)	Whole specimen	0.499	Berry Genomics	Illumina NovaSeq150PE	0.92075	Upon request
AB72059282	RMCA	Arthropoda	Insecta	Diptera	Tephritidae	Dacinae	Ceratitis	quilicii	2021	South Africa	Ethanol; -20°C	17.4	100	1.74	Dneasy Blood & Tissue Kit (Qiagen)	Whole specimen	NaN	Berry Genomics	Illumina NovaSeq150PE	0.9085	Upon request
AB72059281	RMCA	Arthropoda	Insecta	Diptera	Tephritidae	Dacinae	Ceratitis	quilicii	2021	South Africa	Ethanol; -20°C	27.7	100	2.77	Dneasy Blood & Tissue Kit (Qiagen)	Whole specimen	NaN	Berry Genomics	Illumina NovaSeq150PE	0.92	Upon request
AB72059280	RMCA	Arthropoda	Insecta	Diptera	Tephritidae	Dacinae	Ceratitis	quilicii	2021	South Africa	Ethanol; -20°C	21.3	100	2.13	Dneasy Blood & Tissue Kit (Qiagen)	Whole specimen	NaN	Berry Genomics	Illumina NovaSeq150PE	0.9233	Upon request
AB72067200	RMCA	Arthropoda	Insecta	Diptera	Tephritidae	Dacinae	Ceratitis	quilicii	2021	South Africa	Ethanol; -20°C	26.3	100	2.63	Dneasy Blood & Tissue Kit (Qiagen)	Whole specimen	NaN	Berry Genomics	Illumina NovaSeq150PE	0.9237	Upon request
AB72067201	RMCA	Arthropoda	Insecta	Diptera	Tephritidae	Dacinae	Ceratitis	quilicii	2021	South Africa	Ethanol; -20°C	27	100	2.7	Dneasy Blood & Tissue Kit (Qiagen)	Whole specimen	0.617	Berry Genomics	Illumina NovaSeq150PE	0.9285	Upon request
AB72067202	RMCA	Arthropoda	Insecta	Diptera	Tephritidae	Dacinae	Ceratitis	quilicii	2021	South Africa	Ethanol; -20°C	14.1	100	1.41	Dneasy Blood & Tissue Kit (Qiagen)	Whole specimen	0.657	Berry Genomics	Illumina NovaSeq150PE	0.9063	Upon request
AB72067203	RMCA	Arthropoda	Insecta	Diptera	Tephritidae	Dacinae	Ceratitis	quilicii	2021	South Africa	Ethanol; -20°C	24.7	100	2.47	Dneasy Blood & Tissue Kit (Qiagen)	Whole specimen	0.398	Berry Genomics	Illumina NovaSeq150PE	0.90205	Upon request
AB72067204	RMCA	Arthropoda	Insecta	Diptera	Tephritidae	Dacinae	Ceratitis	quilicii	2021	South Africa	Ethanol; -20°C	20.1	100	2.01	Dneasy Blood & Tissue Kit (Qiagen)	Whole specimen	0.439	Berry Genomics	Illumina NovaSeq150PE	0.8988	Upon request
AB72067205	RMCA	Arthropoda	Insecta	Diptera	Tephritidae	Dacinae	Ceratitis	quilicii	2021	South Africa	Ethanol; -20°C	24.1	100	2.41	Dneasy Blood & Tissue Kit (Qiagen)	Whole specimen	0.581	Berry Genomics	Illumina NovaSeq150PE	0.9133	Upon request
AB72067206	RMCA	Arthropoda	Insecta	Diptera	Tephritidae	Dacinae	Ceratitis	quilicii	2021	South Africa	Ethanol; -20°C	24.8	100	2.48	Dneasy Blood & Tissue Kit (Qiagen)	Whole specimen	0.331	Berry Genomics	Illumina NovaSeq150PE	0.91565	Upon request
AB72067207	RMCA	Arthropoda	Insecta	Diptera	Tephritidae	Dacinae	Ceratitis	quilicii	2021	South Africa	Ethanol; -20°C	2.91	100	0.291	Dneasy Blood & Tissue Kit (Qiagen)	Whole specimen	0.742	Berry Genomics	Illumina NovaSeq150PE	0.92115	Upon request
AB72067208	RMCA	Arthropoda	Insecta	Diptera	Tephritidae	Dacinae	Ceratitis	quilicii	2021	South Africa	Ethanol; -20°C	13.4	100	1.34	Dneasy Blood & Tissue Kit (Qiagen)	Whole specimen	0.416	Berry Genomics	Illumina NovaSeq150PE	0.91375	Upon request
AB72067209	RMCA	Arthropoda	Insecta	Diptera	Tephritidae	Dacinae	Ceratitis	quilicii	2021	South Africa	Ethanol; -20°C	26.9	100	2.69	Dneasy Blood & Tissue Kit (Qiagen)	Whole specimen	0.607	Berry Genomics	Illumina NovaSeq150PE	0.9219	Upon request
AB72067210	RMCA	Arthropoda	Insecta	Diptera	Tephritidae	Dacinae	Ceratitis	quilicii	2021	South Africa	Ethanol; -20°C	26.3	100	2.63	Dneasy Blood & Tissue Kit (Qiagen)	Whole specimen	0.443	Berry Genomics	Illumina NovaSeq150PE	0.9227	Upon request
AB72067211	RMCA	Arthropoda	Insecta	Diptera	Tephritidae	Dacinae	Ceratitis	quilicii	2021	South Africa	Ethanol; -20°C	16.3	100	1.63	Dneasy Blood & Tissue Kit (Qiagen)	Whole specimen	0.667	Berry Genomics	Illumina NovaSeq150PE	0.924	Upon request
AB72067212	RMCA	Arthropoda	Insecta	Diptera	Tephritidae	Dacinae	Ceratitis	quilicii	2021	South Africa	Ethanol; -20°C	24.1	100	2.41	Dneasy Blood & Tissue Kit (Qiagen)	Whole specimen	0.552	Berry Genomics	Illumina NovaSeq150PE	0.9265	Upon request
AB72067213	RMCA	Arthropoda	Insecta	Diptera	Tephritidae	Dacinae	Ceratitis	quilicii	2021	South Africa	Ethanol; -20°C	18.7	100	1.87	Dneasy Blood & Tissue Kit (Qiagen)	Whole specimen	0.502	Berry Genomics	Illumina NovaSeq150PE	0.9183	Upon request
AB72067214	RMCA	Arthropoda	Insecta	Diptera	Tephritidae	Dacinae	Ceratitis	quilicii	2021	South Africa	Ethanol; -20°C	10.9	100	1.09	Dneasy Blood & Tissue Kit (Qiagen)	Whole specimen	0.802	Berry Genomics	Illumina NovaSeq150PE	0.92235	Upon request
AB72067215	RMCA	Arthropoda	Insecta	Diptera	Tephritidae	Dacinae	Ceratitis	quilicii	2021	South Africa	Ethanol; -20°C	37.3	100	3.73	Dneasy Blood & Tissue Kit (Qiagen)	Whole specimen	0.45	Berry Genomics	Illumina NovaSeq150PE	0.91465	Upon request
AB72067216	RMCA	Arthropoda	Insecta	Diptera	Tephritidae	Dacinae	Ceratitis	quilicii	2021	South Africa	Ethanol; -20°C	0.0807	100	0.00807	Dneasy Blood & Tissue Kit (Qiagen)	Whole specimen	0.321	NaN	NaN	NaN	NaN
AB72067217	RMCA	Arthropoda	Insecta	Diptera	Tephritidae	Dacinae	Ceratitis	quilicii	2021	South Africa	Ethanol; -20°C	14.8	100	1.48	Dneasy Blood & Tissue Kit (Qiagen)	Whole specimen	0.542	Berry Genomics	Illumina NovaSeq150PE	0.9135	Upon request
AB72067218	RMCA	Arthropoda	Insecta	Diptera	Tephritidae	Dacinae	Ceratitis	quilicii	2021	South Africa	Ethanol; -20°C	37.3	100	3.73	Dneasy Blood & Tissue Kit (Qiagen)	Whole specimen	0.295	Berry Genomics	Illumina NovaSeq150PE	0.91865	Upon request
AB72067219	RMCA	Arthropoda	Insecta	Diptera	Tephritidae	Dacinae	Ceratitis	quilicii	2021	South Africa	Ethanol; -20°C	26.2	100	2.62	Dneasy Blood & Tissue Kit (Qiagen)	Whole specimen	0.51	Berry Genomics	Illumina NovaSeq150PE	0.9152	Upon request
AB72067220	RMCA	Arthropoda	Insecta	Diptera	Tephritidae	Dacinae	Ceratitis	quilicii	2021	South Africa	Ethanol; -20°C	26.6	100	2.66	Dneasy Blood & Tissue Kit (Qiagen)	Whole specimen	0.687	Berry Genomics	Illumina NovaSeq150PE	0.9106	Upon request
AB72067221	RMCA	Arthropoda	Insecta	Diptera	Tephritidae	Dacinae	Ceratitis	quilicii	2021	South Africa	Ethanol; -20°C	22.1	100	2.21	Dneasy Blood & Tissue Kit (Qiagen)	Whole specimen	0.735	Berry Genomics	Illumina NovaSeq150PE	0.90315	Upon request
AB72067222	RMCA	Arthropoda	Insecta	Diptera	Tephritidae	Dacinae	Ceratitis	quilicii	2021	South Africa	Ethanol; -20°C	20.3	100	2.03	Dneasy Blood & Tissue Kit (Qiagen)	Whole specimen	0.777	Berry Genomics	Illumina NovaSeq150PE	0.91095	Upon request
AB72067223	RMCA	Arthropoda	Insecta	Diptera	Tephritidae	Dacinae	Ceratitis	quilicii	2021	South Africa	Ethanol; -20°C	15.7	100	1.57	Dneasy Blood & Tissue Kit (Qiagen)	Whole specimen	0.53	Berry Genomics	Illumina NovaSeq150PE	0.9101	Upon request
AB72067224	RMCA	Arthropoda	Insecta	Diptera	Tephritidae	Dacinae	Ceratitis	quilicii	2021	South Africa	Ethanol; -20°C	9.73	100	0.973	Dneasy Blood & Tissue Kit (Qiagen)	Whole specimen	0.896	Berry Genomics	Illumina NovaSeq150PE	0.92455	Upon request
AB72067225	RMCA	Arthropoda	Insecta	Diptera	Tephritidae	Dacinae	Ceratitis	quilicii	2021	South Africa	Ethanol; -20°C	29.3	100	2.93	Dneasy Blood & Tissue Kit (Qiagen)	Whole specimen	0.387	Berry Genomics	Illumina NovaSeq150PE	0.9025	Upon request

## Sheet: DNA extraction study
													Whole body digestions				Leg digestion
													DNeasy	MinElute	QIAamp MinElute	QIAamp Mini	DNeasy	MinElute	QIAamp MinElute	QIAamp Mini
Sample ID	Institution storing	Phylum	Class	Order	Family	Subfamily	Genus	Species	Collection date	Country	Preservation	Elution volume µl	DNA quantity µg	DNA quantity µg	DNA quantity µg	DNA quantity µg	DNA quantity µg	DNA quantity µg	DNA quantity µg	DNA quantity µg
AB71243633	RMCA	Arthropoda	Insecta	Diptera	Tephritidae	Dacinae	Zeugodacus	cucurbitae	2008	Senegal	Ethanol; -20°C	100	386	680	468	546	2.88	4.34	2.16	3
AB71243634	RMCA	Arthropoda	Insecta	Diptera	Tephritidae	Dacinae	Zeugodacus	cucurbitae	2008	Senegal	Ethanol; -20°C	100	646	768	654	556	3.16	4.48	3.7	3.34
AB71243635	RMCA	Arthropoda	Insecta	Diptera	Tephritidae	Dacinae	Zeugodacus	cucurbitae	2008	Senegal	Ethanol; -20°C	100	452	662	464	624	10.2	9.48	7.52	9.36
AB71243636	RMCA	Arthropoda	Insecta	Diptera	Tephritidae	Dacinae	Zeugodacus	cucurbitae	2014	Burundi	Ethanol; -20°C	100	412	536	370	508	1.42	1.86	1.26	1.6
AB71243637	RMCA	Arthropoda	Insecta	Diptera	Tephritidae	Dacinae	Zeugodacus	cucurbitae	2014	Burundi	Ethanol; -20°C	100	668	706	660	732	2.66	2.46	1.98	2.12
AB71243638	RMCA	Arthropoda	Insecta	Diptera	Tephritidae	Dacinae	Zeugodacus	cucurbitae	2014	Burundi	Ethanol; -20°C	100	384	28	384	476	1.38	1.46	1.46	1.5
AB71243639	RMCA	Arthropoda	Insecta	Diptera	Tephritidae	Dacinae	Bactrocera	dorsalis	2009	Sudan	Ethanol; -20°C	100	700	123	710	856	2.6	1.98	2.44	2.3
AB71243640	RMCA	Arthropoda	Insecta	Diptera	Tephritidae	Dacinae	Bactrocera	dorsalis	2009	Sudan	Ethanol; -20°C	100	666	45.6	696	852	2.56	2.52	1.98	2.56
AB71243641	RMCA	Arthropoda	Insecta	Diptera	Tephritidae	Dacinae	Bactrocera	dorsalis	2009	Sudan	Ethanol; -20°C	100	370	32.8	378	400	1.28	1.68	1.44	1.34
AB71243642	RMCA	Arthropoda	Insecta	Diptera	Tephritidae	Dacinae	Dacus	bivittatus	2012	Mozambique	Ethanol; -20°C	100	518	42	600	610	3.26	3.92	2.16	2.92
AB71243643	RMCA	Arthropoda	Insecta	Diptera	Tephritidae	Dacinae	Dacus	bivittatus	2012	Mozambique	Ethanol; -20°C	100	650	45.8	608	694	1.76	2.18	1.82	1.68
AB71243644	RMCA	Arthropoda	Insecta	Diptera	Tephritidae	Dacinae	Dacus	bivittatus	2012	Mozambique	Ethanol; -20°C	100	768	78.6	702	828	3.94	3.72	2.04	3.74
AB71243645	RMCA	Arthropoda	Insecta	Diptera	Syrphidae	Eristalinae	Eumerus	sp.	2017	Togo	Ethanol; -20°C	100	528	125	528	674	18.1	22	21.6	21.4
AB71243646	RMCA	Arthropoda	Insecta	Diptera	Syrphidae	Eristalinae	Eumerus	sp.	2017	Togo	Ethanol; -20°C	100	812	406	836	808	9.24	12.3	9.7	9.72
AB71243647	RMCA	Arthropoda	Insecta	Diptera	Syrphidae	Eristalinae	Eumerus	sp.	2017	Togo	Ethanol; -20°C	100	700	312	710	644	9.48	9.58	8.78	9.22
RMCA_ENT_000029091	RMCA	Arthropoda	Insecta	Diptera	Syrphidae	Eristalinae	Ischiodon	aegyptius	2016	Benin	Pinned	100	1080	304	1020	916	15.8	16.6	15.9	17.2
RMCA_ENT_000029092	RMCA	Arthropoda	Insecta	Diptera	Syrphidae	Eristalinae	Ischiodon	aegyptius	2016	Benin	Pinned	100	810	53	734	1000	11.4	12.8	11.1	12.6
RMCA_ENT_000029088	RMCA	Arthropoda	Insecta	Diptera	Syrphidae	Eristalinae	Ischiodon	aegyptius	2016	Benin	Pinned	100	814	82.6	896	830	11.3	12.1	9.12	10.4
AB71243648	RMCA	Arthropoda	Insecta	Diptera	Tephritidae	Dacinae	Zeugodacus	cucurbitae	2014	Burundi	Ethanol; -20°C	100	478	570	565	1712	NaN	NaN	NaN	NaN
AB71243649	RMCA	Arthropoda	Insecta	Diptera	Tephritidae	Dacinae	Zeugodacus	cucurbitae	2014	Burundi	Ethanol; -20°C	100	57.8	63.4	65.7	196.4	NaN	NaN	NaN	NaN
AB71243650	RMCA	Arthropoda	Insecta	Diptera	Tephritidae	Dacinae	Zeugodacus	cucurbitae	2014	Burundi	Ethanol; -20°C	100	606	733	733	2173	NaN	NaN	NaN	NaN
AB71243651	RMCA	Arthropoda	Insecta	Diptera	Tephritidae	Dacinae	Bactrocera	dorsalis	2009	Sudan	Ethanol; -20°C	100	473	415	502	1314	NaN	NaN	NaN	NaN
AB71243652	RMCA	Arthropoda	Insecta	Diptera	Tephritidae	Dacinae	Bactrocera	dorsalis	2009	Sudan	Ethanol; -20°C	100	528	740	733	2032	NaN	NaN	NaN	NaN
AB71243653	RMCA	Arthropoda	Insecta	Diptera	Tephritidae	Dacinae	Bactrocera	dorsalis	2009	Sudan	Ethanol; -20°C	100	246	283	251	743	NaN	NaN	NaN	NaN
AB71243654	RMCA	Arthropoda	Insecta	Diptera	Tephritidae	Dacinae	Dacus	bivittatus	2012	Mozambique	Ethanol; -20°C	100	283	645	561	1770	NaN	NaN	NaN	NaN
AB71243655	RMCA	Arthropoda	Insecta	Diptera	Tephritidae	Dacinae	Dacus	bivittatus	2012	Mozambique	Ethanol; -20°C	100	523	508	518	1563	NaN	NaN	NaN	NaN
AB71243656	RMCA	Arthropoda	Insecta	Diptera	Tephritidae	Dacinae	Dacus	bivittatus	2012	Mozambique	Ethanol; -20°C	100	628	539	556	1730	NaN	NaN	NaN	NaN
AB71243657	RMCA	Arthropoda	Insecta	Diptera	Syrphidae	Eristalinae	Eumerus	sp.	2017	Togo	Ethanol; -20°C	100	1240	1530	1440	4400	NaN	NaN	NaN	NaN
AB71243658	RMCA	Arthropoda	Insecta	Diptera	Syrphidae	Eristalinae	Eumerus	sp.	2017	Togo	Ethanol; -20°C	100	119	98	116	316	NaN	NaN	NaN	NaN
AB71243659	RMCA	Arthropoda	Insecta	Diptera	Syrphidae	Eristalinae	Eumerus	sp.	2017	Togo	Ethanol; -20°C	100	343	405	435	1207	NaN	NaN	NaN	NaN
