# Supplementary material for: Developing the Protocol Infrastructure for DNA Sequencing Natural History Collections
Source: Biodivers Data J. 2023 Oct 27;11:e102317. doi: 10.3897/BDJ.11.e102317 (PMC10848826; doi:10.3897/BDJ.11.e102317)
Supplement: Supplementary material 3 — Case study 3 accession details [file bdj-11-e102317-s003.xlsx]

## Sheet: Sheet1
Species	Sample type	GenBank N°
Diospyros crassiflora	silica	MZ274087
Erythrophleum suaveolens	silica	MZ274092
Afzelia africana	silica	MZ274094
Afzelia bella	silica	MZ274095
Afzelia bipindensis	silica	MZ274096
Gilbertiodendron dewevrei	silica	MZ274099
Guibourtia demeusei	silica	MZ274102
Guibourtia ehie	silica	MZ274103
Guibourtia pellegriniana	herbarium	MZ274104
Guibourtia tessmannii	herbarium	MZ274105
Prioria oxyphyllum	silica	MZ274107
Prioria balsamifera	silica	MZ274106
Millettia laurentii	herbarium	MZ274110
Pericopsis elata	silica	MZ274113
Pterocarpus soyauxii	silica	MZ274116
Pterocarpus tinctorius	herbarium	MZ274117
Entandrophragma angolense	silica	MZ274118
Entandrophragma candollei	silica	MZ274119
Entandrophragma cylindricum	herbarium	MZ274120
Entandrophragma utile	silica	MZ274121
Khaya anthotheca	herbarium	MZ274122
Khaya ivorensis	silica	MZ274124
Leplaea laurentii	herbarium	MZ274127
Leplaea thompsonii	silica	MZ274128
Lovoa trichilioides	herbarium	MZ274129
Milicia excelsa	silica	MZ274132
Lophira alata	silica	MZ274135
Testulea gabonsis	herbarium	MZ274137
Aningeria altissima	herbarium	MZ274143
Autranella congolensis	silica	MZ274145
Tieghemella africana	herbarium	MZ274147
Tieghemella heckelii	herbarium	MZ274148
