# Supplementary material for: Developing the Protocol Infrastructure for DNA Sequencing Natural History Collections
Source: Biodivers Data J. 2023 Oct 27;11:e102317. doi: 10.3897/BDJ.11.e102317 (PMC10848826; doi:10.3897/BDJ.11.e102317)
Supplement: Supplementary material 4 — Case study 4 accession details [file bdj-11-e102317-s004.xlsx]

## Sheet: TableS1
Lab ID	RBGE herbarium barcode	Species	Subspecies	RBGE living collection accession	Country of origin	Voucher date	DNA concentration (ng/ul)	ssDNA library (herbarium)	NEB library (herbarium)	Living collection library	Link to RBGE herbarium catalogue	Link to RBGE living collection catalogue
RHD002	E00421003	Rhododendron javanicum	kinabaluense	19801291A	Malaysia	2010	6.94		RHD002_NEB	RHD002_LIV	https://data.rbge.org.uk/herb/E00421003	https://data.rbge.org.uk/search/livingcollection/?cfg=accessions.cfg&acc_num=19801291
RHD003	E00294943	Rhododendron javanicum	moultonii	20110223A	Malaysia	2009	5.38		RHD003_NEB	RHD003_LIV	https://data.rbge.org.uk/herb/E00294943	https://data.rbge.org.uk/search/livingcollection/?cfg=accessions.cfg&acc_num=20110223
RHD005	E00328126	Rhododendron javanicum	NA	19672627A	NA	2009	11.2		RHD005_NEB	RHD005_LIV	https://data.rbge.org.uk/herb/E00328126	https://data.rbge.org.uk/search/livingcollection/?cfg=accessions.cfg&acc_num=19672627
RHD006	E00328133	Rhododendron javanicum	brookeanum	19801298C	Malaysia	2009	34.2		RHD006_NEB	RHD006_LIV	https://data.rbge.org.uk/herb/E00328133	https://data.rbge.org.uk/search/livingcollection/?cfg=accessions.cfg&acc_num=19801298
RHD007	E00328548	Rhododendron javanicum	kinabaluense	19801291A	Malaysia	2009	31		RHD007_NEB	RHD007_LIV	https://data.rbge.org.uk/herb/E00328548	https://data.rbge.org.uk/search/livingcollection/?cfg=accessions.cfg&acc_num=19801291
RHD008	E00294512	Rhododendron javanicum	palawanense	19922762B	Philippines	2008	4.98		RHD008_NEB	RHD008_LIV	https://data.rbge.org.uk/herb/E00294512	https://data.rbge.org.uk/search/livingcollection/?cfg=accessions.cfg&acc_num=19922762
RHD009	E00294755	Rhododendron javanicum	cladotrichum	19913084A	Indonesia	2007	8.8		RHD009_NEB	RHD009_LIV	https://data.rbge.org.uk/herb/E00294755	https://data.rbge.org.uk/search/livingcollection/?cfg=accessions.cfg&acc_num=19913084
RHD011	E00954297	Rhododendron javanicum	palawanense	19922772	Philippines	1998	4.2	RHD011_ssDNA	RHD011_NEB	RHD011_LIV	https://data.rbge.org.uk/herb/E00954297	https://data.rbge.org.uk/search/livingcollection/?cfg=accessions.cfg&acc_num=19922772
RHD013	E00954260	Rhododendron javanicum	javanicum	19730741	Indonesia	1990	0.674	RHD013_ssDNA		RHD013_LIV	https://data.rbge.org.uk/herb/E00954260	https://data.rbge.org.uk/search/livingcollection/?cfg=accessions.cfg&acc_num=19730741
RHD016	E01016321	Rhododendron javanicum	javanicum	19680840	Indonesia	1982	1.52	RHD016_ssDNA		RHD016_LIV	https://data.rbge.org.uk/herb/E01016321	https://data.rbge.org.uk/search/livingcollection/?cfg=accessions.cfg&acc_num=19680840
RHD017	E01016323	Rhododendron javanicum	kinabaluense	19690955	Malaysia	1981	5.3	RHD017_ssDNA		RHD017_LIV	https://data.rbge.org.uk/herb/E01016323	https://data.rbge.org.uk/search/livingcollection/?cfg=accessions.cfg&acc_num=19690955
RHD018	E01016322	Rhododendron javanicum	javanicum	19680840	Indonesia	1972	33.8	RHD018_ssDNA	RHD018_NEB	RHD018_LIV	https://data.rbge.org.uk/herb/E01016322	https://data.rbge.org.uk/search/livingcollection/?cfg=accessions.cfg&acc_num=19680840
