# Supplementary material for: Developing the Protocol Infrastructure for DNA Sequencing Natural History Collections
Source: Biodivers Data J. 2023 Oct 27;11:e102317. doi: 10.3897/BDJ.11.e102317 (PMC10848826; doi:10.3897/BDJ.11.e102317)
Supplement: Supplementary material 5 — Case study 4 mapping statistics [file bdj-11-e102317-s005.xlsx]

## Sheet: TableS2
Library	Collection	Raw reads (pairs)	Reads mapping to target loci (duplicates removed)	Proportion of mapped reads	Proportion of clonal reads	Targeted loci average coverage
RHD002_NEB	Herbarium	597291	120520	0.168855	0.0218009	28.9493
RHD003_NEB	Herbarium	449661	90153	0.172521	0.0316541	21.0018
RHD005_NEB	Herbarium	337196	80066	0.220518	0.0858793	15.1726
RHD006_NEB	Herbarium	492613	94465	0.163338	0.0159486	23.3776
RHD007_NEB	Herbarium	492983	100500	0.174659	0.0209831	23.9114
RHD008_NEB	Herbarium	474863	97618	0.176899	0.02499	22.7449
RHD009_NEB	Herbarium	443586	90174	0.179071	0.0179585	20.917
RHD011_NEB	Herbarium	541135	114793	0.189111	0.039582	25.8837
RHD011_ssDNA	Herbarium	800752	36456	0.0186062	0.826024	7.60393
RHD013_ssDNA	Herbarium	855328	60896	0.0666948	0.607343	11.3299
RHD016_ssDNA	Herbarium	527275	45724	0.0830965	0.613511	7.00069
RHD017_ssDNA	Herbarium	307164	49761	0.158051	0.418279	6.70048
RHD018_NEB	Herbarium	159968	47170	0.285993	0.0114634	8.07863
RHD018_ssDNA	Herbarium	549565	149030	0.268648	0.113012	22.729
RHD002_RHD007_LIV	Living	568367	726172	0.638823	0.13894	121.692
RHD003_LIV	Living	770964	952131	0.617519	0.139345	159.303
RHD005_LIV	Living	622581	703105	0.564672	0.18187	117.084
RHD006_LIV	Living	518671	677241	0.652868	0.106191	113.38
RHD008_LIV	Living	577386	220528	0.190972	0.237692	34.1609
RHD009_LIV	Living	456572	574099	0.62871	0.12443	95.6565
RHD011_LIV	Living	455460	506531	0.556065	0.153503	83.8068
RHD013_LIV	Living	587162	744004	0.633564	0.112609	124.794
RHD016_RHD018_LIV	Living	634021	603433	0.475879	0.263454	98.6121
RHD017_LIV	Living	451607	564841	0.625368	0.143006	93.9729
